# Supplementary material for: The medically managed patient with severe symptomatic aortic stenosis in the TAVR era: Patient characteristics, reasons for medical management, and quality of shared decision making at heart valve treatment centers
Source: PLoS One. 2017 Apr 21;12(4):e0175926. doi: 10.1371/journal.pone.0175926 (PMC5400246; doi:10.1371/journal.pone.0175926)
Supplement: S1 File — (XLSX) [file pone.0175926.s002.xlsx]

## Sheet: Core Fields-No ID-DOB
DATA SOURCE	ASCS-Patient Survey	ASCS-Patient Survey	ASCS-Patient Survey	ASCS-Patient Survey	ASCS-Patient Survey	ASCS-Patient Survey	ASCS-Patient Survey	ASCS-Patient Survey	ASCS-VC/VCP CORE	ASCS-VC/VCP CORE	ASCS-VC/VCP CORE	ASCS-VC/VCP CORE	ASCS-VC/VCP CORE	ASCS-VC/VCP CORE	ASCS-VC/VCP CORE	ASCS-VC/VCP CORE	ASCS-VC/VCP CORE	ASCS-VC/VCP CORE	ASCS-VC/VCP CORE	ASCS-VC/VCP MM Supp	ASCS-VC/VCP MM Supp	ASCS-VC/VCP MM Supp	ASCS-VC/VCP MM Supp	ASCS-VC/VCP MM Supp	ASCS-VC/VCP MM Supp	ASCS-VC/VCP MM Supp	ASCS-VC/VCP MM Supp	ASCS-VC/VCP MM Supp	ASCS-VC/VCP MM Supp	ASCS-VC/VCP MM Supp	ASCS-VC/VCP MM Supp	ASCS-VC/VCP MM Supp	ASCS-VC/VCP MM Supp	ASCS-VC/VCP MM Supp	ASCS-VC/VCP MM Supp	ASCS-VC/VCP MM Supp	ASCS-VC/VCP MM Supp	ASCS-VC/VCP MM Supp	ASCS-VC/VCP MM Supp	ASCS-VC/VCP MM Supp	ASCS-VC/VCP MM Supp	ASCS-VC/VCP MM Supp	ASCS-VC/VCP MM Supp	ASCS-VC/VCP MM Supp	ASCS-VC/VCP MM Supp	ASCS-VC/VCP TAVR/SAVR Supp	ASCS-VC/VCP TAVR/SAVR Supp	ASCS-VC/VCP TAVR/SAVR Supp	ASCS-VC/VCP TAVR/SAVR Supp
KEY	Q1_A_3education.TopicTheheartvalvedoctorsandtheirstaffhelpedmebe	Q1_A_4education.TopicImportantquestionsIhadwereansweredtomysatis	Q1_A_5education.TopicMyfamilyandcaregiverswereabletojoindiscussi	Q10_A_3treatmentplan.TopicTheheartvalvedoctorslistenedtomeandask	Q10_A_5treatmentplan.TopicTreatmentoptionswereexplainedtomeinawa	Q10_A_6treatmentplan.TopicIwasgivenenoughinformationaboutthepros	Q10_A_8treatmentplan.TopicMyheartvalvedoctorsinvolvedmeindecisio	Q6_A_3care.TopicIfeelthefinaldecisionaboutmyaorticstenosistreatm	Q49gender.3.Gender	Q50Ethnicity.4.HispanicorLatinoEthnicity	Q25_1race.WhiteQuestion5.Racecheckallthatapply	Q25_2race.BlackAfricanAmericanQuestion5.Racecheckallthatapply	Q25_3race.AsianQuestion5.Racecheckallthatapply	Q25_4race.AmericanIndianAlaskanNativeQuestion5.Racecheckallthata	Q25_5race.NativeHawaiianPacificIslanderQuestion5.Racecheckalltha	Q25_6race.OtherpleasespecifyQuestion5.Racecheckallthatapply	Q25SPECIFIED_6race.OtherpleasespecifySpecifyQuestion5.Racechecka	Q7Treatmentstrategy.6.HowwasthispatientsaorticstenosisASmanaged	Q20timeliness.13.Pleaseratethetimelinessofthispatientsreferralre	Q11ballonval.21.WasballoonvalvuloplastyBAVperformedonthispatient	Q33_A_3cardiachistory.TopicPriorPCICategoryAQuestion24.Cardiacsu	Q33_A_4cardiachistory.TopicPriorCABGCategoryAQuestion24.Cardiacs	Q33_A_5cardiachistory.TopicPriorOtherCardiacSurgeryCategoryAQues	Q33_A_6cardiachistory.TopicPriorAorticValveProcedureCategoryAQue	Q31priorstroke.28.PriorStroke	Q32priorMI.29.PriorMI	Q38lung.31.Pleaseselect ChronicLungDisease stage forthispatie	Q36_A_1historyriskfactors.TopicPeripheralArterialDiseaseCategory	Q36_A_5historyriskfactors.TopicDiabetesMellitusCategoryAQuestion	Q36_A_6historyriskfactors.TopicCurrentlyonDialysisCategoryAQuest	Q36_A_7historyriskfactors.TopicHomeOxygenCategoryAQuestion32.Ple	Q41nyha.35.NYHAClasswithinpast 2weeks	Q51_1stsnew.37.EnterSTSScoremortalityrisk	Q56_1creatinine.39.Entercreatinineattimeofevaluation	Q58SPECIFIED_1LVEF.LVEFwasassessedatSpecifyQuestion40.LeftVentri	Q55_1yesAV6digit.AVAreasmallestincm2Question41.Aorticvalvefindin	Q55_2yesAV6digit.AVMeanGradienthighestinmmHgQuestion41.Aorticval	Q21_1reason.PatientpreferenceQuestion42.Reasonformedicalmanageme	Q21_2reason.Futilityestimatedlifeexpectancylt12monthsduetononcar	Q21_3reason.AcuteMIwithinpast30daysQuestion42.Reasonformedicalma	Q21_4reason.ContraindicationtoanticoagulationQuestion42.Reasonfo	Q21_5reason.Inoperablepatientwithanatomicinfeasibilityofaortican	Q21_6reason.InoperablepatientwithlackofinadequateaccessTFTAorTAo	Q21_7reason.OtherpleasedescribeQuestion42.Reasonformedicalmanage	Q21SPECIFIED_7reason.OtherpleasedescribeSpecifyQuestion42.Reason	Q2PriorCABG.PriorCABG	Q3PriorPCI.PriorPCI	Q4PriorAorticValveProcedure.PriorAorticValveProcedure	Q5PriorStroke.PriorStroke
007-151	Strongly<br>Agree	Strongly<br>Agree	Strongly<br>Agree	Strongly<br>Agree	Strongly<br>Agree	Strongly<br>Agree	Strongly<br>Agree	<br>Neither Agree<br>nor Disagree	Female	No	White	-	-	-	-	-		Transthoracic aortic valve replacement (TAVR)	Timely - SAVR/TAVR indicated or appropriate to consider at this time		.	.	.	.	.		.	.	.	.	.	.	.	.	.	.	.	.	.	.	.	.	.	.	.	No	No	No	No
007-152	Strongly<br>Agree	Strongly<br>Agree	Strongly<br>Agree	Strongly<br>Agree	Strongly<br>Agree	Strongly<br>Agree	Strongly<br>Agree	<br><br>Agree	Female	No	White	-	-	-	-	-		Transthoracic aortic valve replacement (TAVR)	Timely - SAVR/TAVR indicated or appropriate to consider at this time		.	.	.	.	.		.	.	.	.	.	.	.	.	.	.	.	.	.	.	.	.	.	.	.	No	No	No	No
007-153	Strongly<br>Agree	Strongly<br>Agree	Strongly<br>Agree	Strongly<br>Agree	Strongly<br>Agree	Strongly<br>Agree	Strongly<br>Agree	<br>Neither Agree<br>nor Disagree	Female	No	White	-	-	-	-	-		Surgical aortic valve replacement (SAVR)	Timely - SAVR/TAVR indicated or appropriate to consider at this time		.	.	.	.	.		.	.	.	.	.	.	.	.	.	.	.	.	.	.	.	.	.	.	.	No	No	No	No
007-154	<br>Agree	Strongly<br>Agree	<br>Agree	Neither Agree<br>nor Disagree	<br>Agree	<br>Agree	<br>Agree	<br><br>Agree	Female	No	White	-	-	-	-	-		Surgical aortic valve replacement (SAVR)	Timely - SAVR/TAVR indicated or appropriate to consider at this time		.	.	.	.	.		.	.	.	.	.	.	.	.	.	.	.	.	.	.	.	.	.	.	.	No	No	No	No
007-155	<br>Agree	<br>Agree	<br>Agree	<br>Agree	<br>Agree	<br>Agree	<br>Agree	<br><br>Agree	Female	No	White	-	-	-	-	-		Surgical aortic valve replacement (SAVR)	Timely - SAVR/TAVR indicated or appropriate to consider at this time		.	.	.	.	.		.	.	.	.	.	.	.	.	.	.	.	.	.	.	.	.	.	.	.	No	No	No	No
007-156	<br>Agree	Strongly<br>Agree	<br>Agree	<br>Agree	<br>Agree	<br>Agree	<br>Agree	<br><br>Agree	Male	No	White	-	-	-	-	-		Medical management (including balloon valvuloplasty)	Timely - SAVR/TAVR indicated or appropriate to consider at this time	No	Yes	No	No	No	Yes	Yes	Severe	No	Yes	No	No	IV	16	2.29	20	0.64	17	-	Futility (estimated life expectancy <12 months due to noncardiac condition)	-	-	-	-	-
007-157	<br>Agree	<br>Agree	<br>Agree	<br>Agree	<br>Agree	<br>Agree	Strongly<br>Agree	<br>Strongly<br>Agree	Male	No	White	-	-	-	-	-		Medical management (including balloon valvuloplasty)	Timely - SAVR/TAVR indicated or appropriate to consider at this time	Yes	No	No	No	No	Yes	Yes	None	No	No	Yes	No	III	22	5.9	55	0.8	52	-	-	-	-	-	-	Other, please describe	BAV to decide
007-158	Strongly<br>Agree	Strongly<br>Agree	Strongly<br>Agree	Strongly<br>Agree	Strongly<br>Agree	Strongly<br>Agree	Strongly<br>Agree	<br>Strongly<br>Agree	Female	No	White	-	-	-	-	-		Medical management (including balloon valvuloplasty)	Too early - Premature for consideration of SAVR/TAVR	No	No	No	No	No	No	No	None	No	No	No	No	III	3.3	1	67	1.36	21	-	-	-	-	-	-	Other, please describe	moderate AS, reasses as needed
007-159	Strongly<br>Agree	Strongly<br>Agree	Strongly<br>Agree	Strongly<br>Agree	Strongly<br>Agree	Strongly<br>Agree	Strongly<br>Agree	<br>Strongly<br>Agree	Male	No	White	-	-	-	-	-		Transthoracic aortic valve replacement (TAVR)	Timely - SAVR/TAVR indicated or appropriate to consider at this time		.	.	.	.	.		.	.	.	.	.	.	.	.	.	.	.	.	.	.	.	.	.	.	.	Yes	Yes	No	No
007-160	<br>Agree	<br>Agree	<br>Agree	<br>Agree	Strongly<br>Agree	<br>Agree	<br>Agree	<br>Strongly<br>Agree	Male	No	White	-	-	-	-	-		Surgical aortic valve replacement (SAVR)	Timely - SAVR/TAVR indicated or appropriate to consider at this time		.	.	.	.	.		.	.	.	.	.	.	.	.	.	.	.	.	.	.	.	.	.	.	.	No	No	No	Yes
007-161	<br>Agree	<br>Agree	<br>Agree	<br>Agree	<br>Agree	Neither Agree<br>nor Disagree	<br>Agree	<br>Strongly<br>Agree	Male	No	White	-	-	-	-	-		Medical management (including balloon valvuloplasty)	Early - Likely to require SAVR/TAVR in 6-12 months	No	Yes	No	No	Yes	No	No	Mild	No	No	No	No	IV	20	2.29	50	0.93	19	-	-	-	-	-	-	Other, please describe	AS felt not bad enough yet
007-162	Strongly<br>Agree	Strongly<br>Agree	Strongly<br>Agree	Strongly<br>Agree	Strongly<br>Agree	Strongly<br>Agree	Strongly<br>Agree	<br>Strongly<br>Agree	Male	No	White	-	-	-	-	-		Transthoracic aortic valve replacement (TAVR)	Late - Advanced disease but patient will still likely benefit from SAVR/TAVR		.	.	.	.	.		.	.	.	.	.	.	.	.	.	.	.	.	.	.	.	.	.	.	.	Yes	No	No	No
007-163	Strongly<br>Agree	Strongly<br>Agree	Strongly<br>Agree	Strongly<br>Agree	<br>Agree	Neither Agree<br>nor Disagree	Strongly<br>Agree	<br>Strongly<br>Agree	Female	No	-	Black/African American	-	-	-	-		Transthoracic aortic valve replacement (TAVR)	Late - Advanced disease but patient will still likely benefit from SAVR/TAVR		.	.	.	.	.		.	.	.	.	.	.	.	.	.	.	.	.	.	.	.	.	.	.	.	No	No	No	No
007-164	<br>Agree	<br>Agree	<br>Agree	<br>Agree	<br>Agree	<br>Agree	<br>Agree	<br><br>Agree	Female	No	White	-	-	-	-	-		Surgical aortic valve replacement (SAVR)	Early - Likely to require SAVR/TAVR in 6-12 months		.	.	.	.	.		.	.	.	.	.	.	.	.	.	.	.	.	.	.	.	.	.	.	.	No	No	No	No
007-165	<br>Agree	<br>Agree	<br>Agree	Strongly<br>Agree	<br>Agree	<br>Agree	Strongly<br>Agree	<br>Strongly<br>Agree	Female	No	White	-	-	-	-	-		Surgical aortic valve replacement (SAVR)	Early - Likely to require SAVR/TAVR in 6-12 months		.	.	.	.	.		.	.	.	.	.	.	.	.	.	.	.	.	.	.	.	.	.	.	.	No	No	No	No
007-166	Strongly<br>Agree	Strongly<br>Agree	Strongly<br>Agree	Strongly<br>Agree	Strongly<br>Agree	Strongly<br>Agree	Strongly<br>Agree	<br>Strongly<br>Agree	Male	No	White	-	-	-	-	-		Transthoracic aortic valve replacement (TAVR)	Late - Advanced disease but patient will still likely benefit from SAVR/TAVR		.	.	.	.	.		.	.	.	.	.	.	.	.	.	.	.	.	.	.	.	.	.	.	.	No	No	No	No
007-167	Strongly<br>Agree	Strongly<br>Agree	Neither Agree<br>nor Disagree	Strongly<br>Agree	Strongly<br>Agree	Strongly<br>Agree	<br>Agree	<br>Strongly<br>Agree	Male	No	White	-	-	-	-	-		Transthoracic aortic valve replacement (TAVR)	Late - Advanced disease but patient will still likely benefit from SAVR/TAVR		.	.	.	.	.		.	.	.	.	.	.	.	.	.	.	.	.	.	.	.	.	.	.	.	No	Yes	No	No
007-168	Strongly<br>Agree	Strongly<br>Agree	Strongly<br>Agree	Strongly<br>Agree	Strongly<br>Agree	Strongly<br>Agree	Strongly<br>Agree	<br>Strongly<br>Agree	Female	No	White	-	-	-	-	-		Surgical aortic valve replacement (SAVR)	Timely - SAVR/TAVR indicated or appropriate to consider at this time		.	.	.	.	.		.	.	.	.	.	.	.	.	.	.	.	.	.	.	.	.	.	.	.	No	No	No	No
141-337	Strongly<br>Agree	<br>Agree	Strongly<br>Agree	Strongly<br>Agree	Strongly<br>Agree	Strongly<br>Agree	Strongly<br>Agree	<br>Strongly<br>Agree	Female	No	White	-	-	-	-	-		Transthoracic aortic valve replacement (TAVR)	Timely - SAVR/TAVR indicated or appropriate to consider at this time		.	.	.	.	.		.	.	.	.	.	.	.	.	.	.	.	.	.	.	.	.	.	.	.	No	No	No	No
141-338	Strongly<br>Agree	Strongly<br>Agree	Strongly<br>Agree	Strongly<br>Agree	Strongly<br>Agree	Strongly<br>Agree	Strongly<br>Agree	<br>Strongly<br>Agree	Male	No	White	Black/African American	-	-	-	-		Transthoracic aortic valve replacement (TAVR)	Timely - SAVR/TAVR indicated or appropriate to consider at this time		.	.	.	.	.		.	.	.	.	.	.	.	.	.	.	.	.	.	.	.	.	.	.	.	No	No	No	No
141-339	Strongly<br>Agree	<br>Agree	<br>Agree	Strongly<br>Agree	Strongly<br>Agree	Strongly<br>Agree	Strongly<br>Agree	<br>Strongly<br>Agree	Male	No	White	-	-	-	-	-		Transthoracic aortic valve replacement (TAVR)	Timely - SAVR/TAVR indicated or appropriate to consider at this time		.	.	.	.	.		.	.	.	.	.	.	.	.	.	.	.	.	.	.	.	.	.	.	.	No	No	No	No
141-340	Strongly<br>Agree	<br>Agree	<br>Agree	<br>Agree	<br>Agree	<br>Agree	<br>Agree	<br><br>Agree	Female	No	White	-	-	-	-	-		Transthoracic aortic valve replacement (TAVR)	Timely - SAVR/TAVR indicated or appropriate to consider at this time		.	.	.	.	.		.	.	.	.	.	.	.	.	.	.	.	.	.	.	.	.	.	.	.	No	No	No	No
141-341	Strongly<br>Agree	Strongly<br>Agree	Strongly<br>Agree	Strongly<br>Agree	Strongly<br>Agree	Strongly<br>Agree	Strongly<br>Agree	<br>Strongly<br>Agree	Male	No	White	-	-	-	-	-		Surgical aortic valve replacement (SAVR)	Timely - SAVR/TAVR indicated or appropriate to consider at this time		.	.	.	.	.		.	.	.	.	.	.	.	.	.	.	.	.	.	.	.	.	.	.	.	No	No	No	No
141-342	<br>Agree	Strongly<br>Agree	Strongly<br>Agree	<br>Agree	Don't Know or<br>Not Applicable	Don't Know or<br>Not Applicable	<br>Agree	<br>Strongly<br>Agree	Female	No	White	-	-	-	-	-		Medical management (including balloon valvuloplasty)	Timely - SAVR/TAVR indicated or appropriate to consider at this time	No	No	No	No	No	No	No	None	No	No	No	No	I	14.571	0.9	68	0.41	68	Patient preference	-	-	-	-	-	-
141-343	Neither Agree<br>nor Disagree	<br>Agree	<br>Agree	<br>Agree	<br>Agree	<br>Agree	<br>Agree	<br><br>Agree	Female	No	White	-	-	-	-	-		Surgical aortic valve replacement (SAVR)	Timely - SAVR/TAVR indicated or appropriate to consider at this time		.	.	.	.	.		.	.	.	.	.	.	.	.	.	.	.	.	.	.	.	.	.	.	.	No	No	Yes	No
141-344	<br>Agree	<br>Agree	<br>Agree	<br>Agree	<br>Agree	<br>Agree	<br>Agree	<br>Strongly<br>Agree	Male	No	White	-	-	-	-	-		Transthoracic aortic valve replacement (TAVR)	Early - Likely to require SAVR/TAVR in 6-12 months		.	.	.	.	.		.	.	.	.	.	.	.	.	.	.	.	.	.	.	.	.	.	.	.	No	No	No	No
141-345	<br>Agree	<br>Agree	<br>Agree	Strongly<br>Agree	<br>Agree	<br>Agree	Strongly<br>Agree	<br>Strongly<br>Agree	Male	No	White	-	-	-	-	-		Medical management (including balloon valvuloplasty)	Early - Likely to require SAVR/TAVR in 6-12 months	No	No	No	No	No	No	No	None	No	Yes	No	No	I	3.59	0.88	60	1.1	37	Patient preference	-	-	-	-	-	Other, please describe	Lack of Syptoms
141-346	Strongly<br>Agree	Strongly<br>Agree	Strongly<br>Agree	Strongly<br>Agree	Strongly<br>Agree	Strongly<br>Agree	Strongly<br>Agree	<br>Strongly<br>Agree	Female	No	White	-	-	-	-	-		Medical management (including balloon valvuloplasty)	Too late - Patient is very unlikely to benefit from SAVR/TAVR at this advanced stage	No	No	No	No	No	No	No	None	Yes	No	No	No	IV	26.111	2.9	50	0.9	44	Patient preference	-	-	-	-	-	Other, please describe	Prohibitive Risk for TAVR secondary to co-morbid issues and high risk for renal failure
141-347	<br>Agree	<br>Agree	Strongly<br>Agree	Neither Agree<br>nor Disagree	<br>Agree	<br>Agree	Neither Agree<br>nor Disagree	<br>Strongly<br>Agree	Female	No	White	-	-	-	-	-		Surgical aortic valve replacement (SAVR)	Timely - SAVR/TAVR indicated or appropriate to consider at this time		.	.	.	.	.		.	.	.	.	.	.	.	.	.	.	.	.	.	.	.	.	.	.	.	No	Yes	No	No
141-348	Strongly<br>Agree	Strongly<br>Agree	Strongly<br>Agree	Strongly<br>Agree	Strongly<br>Agree	Strongly<br>Agree	Strongly<br>Agree	<br>Strongly<br>Agree	Male	No	White	-	-	-	-	-		Transthoracic aortic valve replacement (TAVR)	Timely - SAVR/TAVR indicated or appropriate to consider at this time		.	.	.	.	.		.	.	.	.	.	.	.	.	.	.	.	.	.	.	.	.	.	.	.	No	Yes	No	No
141-349	Strongly<br>Agree	Strongly<br>Agree	Strongly<br>Agree	Strongly<br>Agree	Strongly<br>Agree	Strongly<br>Agree	Strongly<br>Agree	<br>Strongly<br>Agree	Male	No	White	-	-	-	-	-		Transthoracic aortic valve replacement (TAVR)	Timely - SAVR/TAVR indicated or appropriate to consider at this time		.	.	.	.	.		.	.	.	.	.	.	.	.	.	.	.	.	.	.	.	.	.	.	.	No	No	No	No
141-350	Strongly<br>Agree	Strongly<br>Agree	Strongly<br>Agree	Strongly<br>Agree	Strongly<br>Agree	Strongly<br>Agree	Strongly<br>Agree	<br><br>Agree	Male	No	White	-	-	-	-	-		Surgical aortic valve replacement (SAVR)	Timely - SAVR/TAVR indicated or appropriate to consider at this time		.	.	.	.	.		.	.	.	.	.	.	.	.	.	.	.	.	.	.	.	.	.	.	.	No	No	No	No
141-351	Strongly<br>Agree	Strongly<br>Agree	Strongly<br>Agree	<br>Agree	Strongly<br>Agree	Strongly<br>Agree	Strongly<br>Agree	<br>Strongly<br>Agree	Male	No	White	-	-	-	-	-		Transthoracic aortic valve replacement (TAVR)	Timely - SAVR/TAVR indicated or appropriate to consider at this time		.	.	.	.	.		.	.	.	.	.	.	.	.	.	.	.	.	.	.	.	.	.	.	.	No	No	No	No
141-352	Strongly<br>Agree	Strongly<br>Agree	Strongly<br>Agree	Strongly<br>Agree	Strongly<br>Agree	Don't Know or<br>Not Applicable	Strongly<br>Agree	<br>Strongly<br>Agree	Male	No	White	-	-	-	-	-		Medical management (including balloon valvuloplasty)	Too early - Premature for consideration of SAVR/TAVR	No	No	No	No	No	No	No	None	No	Yes	No	No	I	6.4	1.2	53	0.4	36.2	-	-	-	-	-	-	Other, please describe	not good candidate for SAVR/TAVR
141-353	Neither Agree<br>nor Disagree	Neither Agree<br>nor Disagree	<br>Agree	<br>Agree	<br>Agree	<br>Agree	Neither Agree<br>nor Disagree	<br><br>Agree	Male	No	White	-	-	-	-	-		Medical management (including balloon valvuloplasty)	Late - Advanced disease but patient will still likely benefit from SAVR/TAVR	No	No	No	No	No	No	No	Moderate	No	No	No	No	III	3.93	10	70	0.6	56	-	-	-	-	-	-	Other, please describe	Patient is being evaluated for possible TAVR in the future
141-354	<br>Agree	<br>Agree	<br>Agree	Strongly<br>Agree	Strongly<br>Agree	Strongly<br>Agree	<br>Agree	<br>Strongly<br>Agree	Male	No	White	-	-	-	-	-		Surgical aortic valve replacement (SAVR)	Timely - SAVR/TAVR indicated or appropriate to consider at this time		.	.	.	.	.		.	.	.	.	.	.	.	.	.	.	.	.	.	.	.	.	.	.	.	No	No	No	No
141-355	Strongly<br>Agree	Strongly<br>Agree	Strongly<br>Agree	Strongly<br>Agree	Strongly<br>Agree	Strongly<br>Agree	Strongly<br>Agree	<br>Strongly<br>Agree	Male	No	White	-	-	-	-	-		Transthoracic aortic valve replacement (TAVR)	Late - Advanced disease but patient will still likely benefit from SAVR/TAVR		.	.	.	.	.		.	.	.	.	.	.	.	.	.	.	.	.	.	.	.	.	.	.	.	Yes	No	No	No
141-356	<br>Agree	Strongly<br>Agree	Strongly<br>Agree	Strongly<br>Agree	Strongly<br>Agree	Strongly<br>Agree	Strongly<br>Agree	<br>Strongly<br>Agree	Female	No	White	-	-	-	-	-		Transthoracic aortic valve replacement (TAVR)	Timely - SAVR/TAVR indicated or appropriate to consider at this time		.	.	.	.	.		.	.	.	.	.	.	.	.	.	.	.	.	.	.	.	.	.	.	.	No	No	No	No
141-357	<br>Agree	Strongly<br>Agree	Strongly<br>Agree	Strongly<br>Agree	Strongly<br>Agree	Strongly<br>Agree	Strongly<br>Agree	<br>Strongly<br>Agree	Female	No	White	-	-	-	-	-		Transthoracic aortic valve replacement (TAVR)	Timely - SAVR/TAVR indicated or appropriate to consider at this time		.	.	.	.	.		.	.	.	.	.	.	.	.	.	.	.	.	.	.	.	.	.	.	.	No	No	No	No
141-358	Strongly<br>Agree	Strongly<br>Agree	<br>Agree	Neither Agree<br>nor Disagree	<br>Agree	<br>Agree	Neither Agree<br>nor Disagree	<br>Don't Know or <br>Not Applicable	Male	No	White	-	-	-	-	-		Medical management (including balloon valvuloplasty)	Too early - Premature for consideration of SAVR/TAVR	No	Yes	No	No	No	No	No	None	No	No	No	No	III	1.1499	1	70	0.8	44	-	-	-	-	-	-	Other, please describe	Didn't qualify for on current trial
141-359	<br>Agree	<br>Agree	<br>Agree	<br>Agree	<br>Agree	<br>Agree	<br>Agree	<br><br>Agree	Female	No	White	-	-	-	-	-		Transthoracic aortic valve replacement (TAVR)	Timely - SAVR/TAVR indicated or appropriate to consider at this time		.	.	.	.	.		.	.	.	.	.	.	.	.	.	.	.	.	.	.	.	.	.	.	.	No	No	No	No
141-360	<br>Agree	<br>Agree	<br>Agree	<br>Agree	<br>Agree	<br>Agree	<br>Agree	<br><br>Agree	Female	No	White	-	-	-	-	-		Surgical aortic valve replacement (SAVR)	Timely - SAVR/TAVR indicated or appropriate to consider at this time		.	.	.	.	.		.	.	.	.	.	.	.	.	.	.	.	.	.	.	.	.	.	.	.	No	No	No	No
141-361	<br>Agree	<br>Agree	<br>Agree	Neither Agree<br>nor Disagree	<br>Agree	Neither Agree<br>nor Disagree	<br>Agree	<br><br>Agree	Male	No	White	-	-	-	-	-		Transthoracic aortic valve replacement (TAVR)	Timely - SAVR/TAVR indicated or appropriate to consider at this time		.	.	.	.	.		.	.	.	.	.	.	.	.	.	.	.	.	.	.	.	.	.	.	.	Yes	No	No	No
141-362	<br>Agree	<br>Agree	<br>Agree	<br>Agree	<br>Agree	<br>Agree	<br>Agree	<br><br>Agree	Female	Yes	White	-	-	-	-	-		Medical management (including balloon valvuloplasty)	Timely - SAVR/TAVR indicated or appropriate to consider at this time	No	No	No	No	No	No	No	Moderate	Yes	Yes	No	No	III	7.33	0.7	66	0.77	46	Patient preference	-	-	-	-	-	Other, please describe	Symptoms unlikley due to Aortic Stenosis
141-363	<br>Agree	Strongly<br>Agree	Strongly<br>Agree	<br>Agree	Strongly<br>Agree	Strongly<br>Agree	Strongly<br>Agree	<br>Strongly<br>Agree	Male	No	White	-	-	-	-	-		Surgical aortic valve replacement (SAVR)	Timely - SAVR/TAVR indicated or appropriate to consider at this time		.	.	.	.	.		.	.	.	.	.	.	.	.	.	.	.	.	.	.	.	.	.	.	.	No	Yes	No	No
141-364	<br>Agree	<br>Agree	<br>Agree	<br>Agree	<br>Agree	<br>Agree	Strongly<br>Agree	<br><br>Agree	Female	No	White	-	-	-	-	-		Transthoracic aortic valve replacement (TAVR)	Timely - SAVR/TAVR indicated or appropriate to consider at this time		.	.	.	.	.		.	.	.	.	.	.	.	.	.	.	.	.	.	.	.	.	.	.	.	No	No	Yes	No
141-365	<br>Agree	<br>Agree	<br>Agree	<br>Agree	<br>Agree	<br>Agree	<br>Agree	<br><br>Agree	Female	No	White	-	-	-	-	-		Surgical aortic valve replacement (SAVR)	Timely - SAVR/TAVR indicated or appropriate to consider at this time		.	.	.	.	.		.	.	.	.	.	.	.	.	.	.	.	.	.	.	.	.	.	.	.	No	No	No	No
141-366	Strongly<br>Agree	Strongly<br>Agree	Strongly<br>Agree	<br>Agree	<br>Agree	<br>Agree	<br>Agree	<br>Strongly<br>Agree	Male	No	White	-	-	-	-	-		Transthoracic aortic valve replacement (TAVR)	Timely - SAVR/TAVR indicated or appropriate to consider at this time		.	.	.	.	.		.	.	.	.	.	.	.	.	.	.	.	.	.	.	.	.	.	.	.	Yes	Yes	No	Yes
141-367	<br>Agree	<br>Agree	Strongly<br>Agree	Strongly<br>Agree	<br>Agree	<br>Agree	Strongly<br>Agree	<br><br>Agree	Male	No	White	-	-	-	-	-		Medical management (including balloon valvuloplasty)	Timely - SAVR/TAVR indicated or appropriate to consider at this time	No	No	Yes	No	No	No	No	None	Yes	No	No	No	I	5.4	1.1	69	0.9	60	Patient preference	-	-	-	-	-	Other, please describe	Patient to pursue possible TAVR at another facility
141-368	<br>Agree	<br>Agree	<br>Agree	<br>Agree	<br>Agree	<br>Agree	<br>Agree	<br><br>Agree	Female	No	White	-	-	-	-	-		Surgical aortic valve replacement (SAVR)	Late - Advanced disease but patient will still likely benefit from SAVR/TAVR		.	.	.	.	.		.	.	.	.	.	.	.	.	.	.	.	.	.	.	.	.	.	.	.	No	No	No	No
141-369	Strongly<br>Agree	Strongly<br>Agree	Strongly<br>Agree	Strongly<br>Agree	Strongly<br>Agree	Strongly<br>Agree	Strongly<br>Agree	<br>Strongly<br>Agree	Female	No	White	-	-	-	-	-		Surgical aortic valve replacement (SAVR)	Timely - SAVR/TAVR indicated or appropriate to consider at this time		.	.	.	.	.		.	.	.	.	.	.	.	.	.	.	.	.	.	.	.	.	.	.	.	No	No	No	No
141-370	<br>Agree	<br>Agree	<br>Agree	Strongly<br>Agree	<br>Agree	<br>Agree	<br>Agree	<br><br>Agree	Female	No	White	-	-	-	-	-		Medical management (including balloon valvuloplasty)	Early - Likely to require SAVR/TAVR in 6-12 months	No	No	No	No	No	Yes	No	Moderate	Yes	No	No	Yes	IV	13.27	1.1	41	0.4	44	-	-	-	-	-	-	Other, please describe	Patient is being evaluated for possible TAVR in future
141-371	<br>Agree	<br>Agree	Strongly<br>Agree	Strongly<br>Agree	<br>Agree	Strongly<br>Agree	Strongly<br>Agree	<br><br>Agree	Male	No	White	-	-	-	-	-		Transthoracic aortic valve replacement (TAVR)	Late - Advanced disease but patient will still likely benefit from SAVR/TAVR		.	.	.	.	.		.	.	.	.	.	.	.	.	.	.	.	.	.	.	.	.	.	.	.	Yes	Yes	No	No
141-372	Strongly<br>Agree	Strongly<br>Agree	Strongly<br>Agree	Strongly<br>Agree	Strongly<br>Agree	Strongly<br>Agree	Strongly<br>Agree	<br>Strongly<br>Agree	Female	No	White	-	-	-	-	-		Surgical aortic valve replacement (SAVR)	Timely - SAVR/TAVR indicated or appropriate to consider at this time		.	.	.	.	.		.	.	.	.	.	.	.	.	.	.	.	.	.	.	.	.	.	.	.	No	No	No	No
141-373	Strongly<br>Agree	Strongly<br>Agree	Strongly<br>Agree	Strongly<br>Agree	Strongly<br>Agree	Strongly<br>Agree	Don't Know or<br>Not Applicable	<br>Strongly<br>Agree	Male	No	White	-	-	-	-	-		Surgical aortic valve replacement (SAVR)	Timely - SAVR/TAVR indicated or appropriate to consider at this time		.	.	.	.	.		.	.	.	.	.	.	.	.	.	.	.	.	.	.	.	.	.	.	.	No	No	No	No
141-374	Strongly<br>Agree	<br>Agree	<br>Agree	<br>Agree	<br>Agree	<br>Agree	Strongly<br>Agree	<br>Neither Agree<br>nor Disagree	Male	No	White	-	-	-	-	-		Surgical aortic valve replacement (SAVR)	Timely - SAVR/TAVR indicated or appropriate to consider at this time		.	.	.	.	.		.	.	.	.	.	.	.	.	.	.	.	.	.	.	.	.	.	.	.	No	Yes	No	No
141-375	<br>Agree	<br>Agree	<br>Agree	<br>Agree	<br>Agree	<br>Agree	<br>Agree	<br>Strongly<br>Agree	Female	No	-	Black/African American	-	-	-	-		Medical management (including balloon valvuloplasty)	Timely - SAVR/TAVR indicated or appropriate to consider at this time	No	Yes	No	No	No	No	Yes	Moderate	No	No	No	Yes	IV	14.18	1.1	30	1.2	13	-	-	-	-	-	-	Other, please describe	Cobalt chest radiation
141-376	<br>Agree	<br>Agree	<br>Agree	<br>Agree	<br>Agree	<br>Agree	<br>Agree	<br><br>Agree	Male	No	White	-	-	-	-	-		Surgical aortic valve replacement (SAVR)	Timely - SAVR/TAVR indicated or appropriate to consider at this time		.	.	.	.	.		.	.	.	.	.	.	.	.	.	.	.	.	.	.	.	.	.	.	.	No	No	No	No
141-377	<br>Agree	<br>Agree	<br>Agree	<br>Agree	<br>Agree	<br>Agree	<br>Agree	<br><br>Agree	Female	No	White	-	-	-	-	-		Surgical aortic valve replacement (SAVR)	Late - Advanced disease but patient will still likely benefit from SAVR/TAVR		.	.	.	.	.		.	.	.	.	.	.	.	.	.	.	.	.	.	.	.	.	.	.	.	No	Yes	No	No
141-378	Strongly<br>Agree	Strongly<br>Agree	Strongly<br>Agree	Strongly<br>Agree	Strongly<br>Agree	Strongly<br>Agree	Strongly<br>Agree	<br><br>Agree	Male	No	White	-	-	-	-	-		Surgical aortic valve replacement (SAVR)	Timely - SAVR/TAVR indicated or appropriate to consider at this time		.	.	.	.	.		.	.	.	.	.	.	.	.	.	.	.	.	.	.	.	.	.	.	.	No	No	No	No
141-379	Strongly<br>Agree	Strongly<br>Agree	Strongly<br>Agree	<br>Agree	<br>Agree	Strongly<br>Agree	<br>Agree	<br>Neither Agree<br>nor Disagree	Female	No	White	-	-	-	-	-		Medical management (including balloon valvuloplasty)	Early - Likely to require SAVR/TAVR in 6-12 months	No	No	No	No	No	No	No	None	No	Yes	No	No	III	3.4	0.8	60	0.9	50	Patient preference	-	-	-	-	-	-
141-380	Strongly<br>Agree	Strongly<br>Agree	Strongly<br>Agree	Strongly<br>Agree	Strongly<br>Agree	Strongly<br>Agree	Strongly<br>Agree	<br><br>Agree	Male	No	White	-	-	-	-	-		Transthoracic aortic valve replacement (TAVR)	Timely - SAVR/TAVR indicated or appropriate to consider at this time		.	.	.	.	.		.	.	.	.	.	.	.	.	.	.	.	.	.	.	.	.	.	.	.	No	Yes	Yes	No
141-381	Strongly<br>Agree	Strongly<br>Agree	Strongly<br>Agree	Strongly<br>Agree	Strongly<br>Agree	Strongly<br>Agree	Strongly<br>Agree	<br>Strongly<br>Agree	Male	No	White	-	-	-	-	-		Transthoracic aortic valve replacement (TAVR)	Timely - SAVR/TAVR indicated or appropriate to consider at this time		.	.	.	.	.		.	.	.	.	.	.	.	.	.	.	.	.	.	.	.	.	.	.	.	Yes	No	Yes	No
141-382	Neither Agree<br>nor Disagree	Neither Agree<br>nor Disagree	<br>Agree	<br>Agree	<br>Agree	<br>Agree	<br>Agree	<br><br>Agree	Male	No	White	-	-	-	-	-		Transthoracic aortic valve replacement (TAVR)	Timely - SAVR/TAVR indicated or appropriate to consider at this time		.	.	.	.	.		.	.	.	.	.	.	.	.	.	.	.	.	.	.	.	.	.	.	.	Yes	No	No	No
141-383	Strongly<br>Agree	Strongly<br>Agree	Strongly<br>Agree	Strongly<br>Agree	Strongly<br>Agree	Strongly<br>Agree	Strongly<br>Agree	<br><br>Agree	Male	No	White	-	-	-	-	-		Transthoracic aortic valve replacement (TAVR)	Timely - SAVR/TAVR indicated or appropriate to consider at this time		.	.	.	.	.		.	.	.	.	.	.	.	.	.	.	.	.	.	.	.	.	.	.	.	No	No	No	No
141-384	Strongly<br>Agree	Strongly<br>Agree	Strongly<br>Agree	Strongly<br>Agree	Strongly<br>Agree	Strongly<br>Agree	Strongly<br>Agree	<br>Strongly<br>Agree	Male	No	White	-	-	-	-	-		Surgical aortic valve replacement (SAVR)	Timely - SAVR/TAVR indicated or appropriate to consider at this time		.	.	.	.	.		.	.	.	.	.	.	.	.	.	.	.	.	.	.	.	.	.	.	.	No	No	No	No
141-385	<br>Agree	<br>Agree	<br>Agree	<br>Agree	<br>Agree	<br>Agree	<br>Agree	<br><br>Agree	Female	No	White	-	-	-	-	-		Transthoracic aortic valve replacement (TAVR)	Timely - SAVR/TAVR indicated or appropriate to consider at this time		.	.	.	.	.		.	.	.	.	.	.	.	.	.	.	.	.	.	.	.	.	.	.	.	No	No	No	No
141-386	Strongly<br>Agree	Strongly<br>Agree	Strongly<br>Agree	Strongly<br>Agree	Strongly<br>Agree	Strongly<br>Agree	Strongly<br>Agree	<br>Strongly<br>Agree	Female	No	White	-	-	-	-	-		Transthoracic aortic valve replacement (TAVR)	Timely - SAVR/TAVR indicated or appropriate to consider at this time		.	.	.	.	.		.	.	.	.	.	.	.	.	.	.	.	.	.	.	.	.	.	.	.	No	No	No	No
141-387	Strongly<br>Agree	<br>Agree	<br>Agree	<br>Agree	<br>Agree	<br>Agree	<br>Agree	<br>Strongly<br>Agree	Male	No	White	Black/African American	-	-	-	-		Transthoracic aortic valve replacement (TAVR)	Timely - SAVR/TAVR indicated or appropriate to consider at this time		.	.	.	.	.		.	.	.	.	.	.	.	.	.	.	.	.	.	.	.	.	.	.	.	Yes	No	No	No
141-388	Strongly<br>Agree	Strongly<br>Agree	Strongly<br>Agree	Strongly<br>Agree	Strongly<br>Agree	Strongly<br>Agree	Strongly<br>Agree	<br>Strongly<br>Agree	Female	No	White	-	-	-	-	-		Transthoracic aortic valve replacement (TAVR)	Timely - SAVR/TAVR indicated or appropriate to consider at this time		.	.	.	.	.		.	.	.	.	.	.	.	.	.	.	.	.	.	.	.	.	.	.	.	No	Yes	No	No
141-389	<br>Agree	<br>Agree	<br>Agree	<br>Agree	<br>Agree	<br>Agree	<br>Agree	<br><br>Agree	Female	Yes	White	-	-	-	-	-		Surgical aortic valve replacement (SAVR)	Timely - SAVR/TAVR indicated or appropriate to consider at this time		.	.	.	.	.		.	.	.	.	.	.	.	.	.	.	.	.	.	.	.	.	.	.	.	No	No	No	No
141-390	<br>Agree	<br>Agree	<br>Agree	<br>Agree	<br>Agree	<br>Agree	<br>Agree	<br><br>Agree	Male	No	White	-	-	-	-	-		Surgical aortic valve replacement (SAVR)	Timely - SAVR/TAVR indicated or appropriate to consider at this time		.	.	.	.	.		.	.	.	.	.	.	.	.	.	.	.	.	.	.	.	.	.	.	.	No	No	No	No
141-391	Strongly<br>Agree	<br>Agree	<br>Agree	<br>Agree	<br>Agree	<br>Agree	<br>Agree	<br><br>Agree	Female	No	White	-	-	-	-	-		Medical management (including balloon valvuloplasty)	Early - Likely to require SAVR/TAVR in 6-12 months	No	No	No	No	No	No	No	None	No	Yes	No	No	I	6.22	1.2	55	0.79	41	-	-	-	-	-	-	Other, please describe	not ready for intervention
141-392	<br>Agree	<br>Agree	<br>Agree	<br>Agree	<br>Agree	<br>Agree	<br>Agree	<br><br>Agree	Female	No	White	-	-	-	-	-		Surgical aortic valve replacement (SAVR)	Timely - SAVR/TAVR indicated or appropriate to consider at this time		.	.	.	.	.		.	.	.	.	.	.	.	.	.	.	.	.	.	.	.	.	.	.	.	No	No	No	No
141-393	<br>Agree	<br>Agree	<br>Agree	<br>Agree	<br>Agree	<br>Agree	<br>Agree	<br><br>Agree	Female	No	White	-	-	-	-	-		Surgical aortic valve replacement (SAVR)	Timely - SAVR/TAVR indicated or appropriate to consider at this time		.	.	.	.	.		.	.	.	.	.	.	.	.	.	.	.	.	.	.	.	.	.	.	.	No	No	No	No
141-394	<br>Agree	<br>Agree	<br>Agree	<br>Agree	<br>Agree	<br>Agree	<br>Agree	<br><br>Agree	Female	No	White	-	-	-	-	-		Medical management (including balloon valvuloplasty)	Early - Likely to require SAVR/TAVR in 6-12 months	Yes	No	No	Yes	Yes	No	Yes	None	No	No	No	No	II	9.3	1.6	65	0.6	40	Patient preference	-	-	-	-	-	-
141-395	Neither Agree<br>nor Disagree	<br>Agree	<br>Agree	<br>Agree	<br>Agree	<br>Agree	<br>Agree	<br>Strongly<br>Agree	Female	No	White	-	-	-	-	-		Transthoracic aortic valve replacement (TAVR)	Timely - SAVR/TAVR indicated or appropriate to consider at this time		.	.	.	.	.		.	.	.	.	.	.	.	.	.	.	.	.	.	.	.	.	.	.	.	No	Yes	No	No
141-396	Strongly<br>Agree	Strongly<br>Agree	Strongly<br>Agree	Strongly<br>Agree	<br>Agree	<br>Agree	<br>Agree	<br>Strongly<br>Agree	Female	No	White	-	-	-	-	-		Transthoracic aortic valve replacement (TAVR)	Late - Advanced disease but patient will still likely benefit from SAVR/TAVR		.	.	.	.	.		.	.	.	.	.	.	.	.	.	.	.	.	.	.	.	.	.	.	.	No	No	No	Yes
141-397	<br>Agree	<br>Agree	<br>Agree	<br>Agree	<br>Agree	<br>Agree	<br>Agree	<br><br>Agree	Female	No	White	-	-	-	-	-		Transthoracic aortic valve replacement (TAVR)	Timely - SAVR/TAVR indicated or appropriate to consider at this time		.	.	.	.	.		.	.	.	.	.	.	.	.	.	.	.	.	.	.	.	.	.	.	.	No	No	No	No
141-398	<br>Agree	<br>Agree	Strongly<br>Agree	Strongly<br>Agree	Strongly<br>Agree	Strongly<br>Agree	Strongly<br>Agree	<br><br>Agree	Female	No	White	-	-	-	-	-		Medical management (including balloon valvuloplasty)	Late - Advanced disease but patient will still likely benefit from SAVR/TAVR	No	No	No	No	No	No	No	None	Yes	No	No	No	III	12	0.9	33	0.6	53	-	-	-	-	-	Inoperable patient with lack of inadequate access (TF, TA or TAo) for TAVR	-
141-399	Strongly<br>Agree	<br>Agree	Strongly<br>Agree	<br>Agree	<br>Agree	<br>Agree	<br>Agree	<br>Strongly<br>Agree	Male	No	White	-	-	-	-	-		Transthoracic aortic valve replacement (TAVR)	Timely - SAVR/TAVR indicated or appropriate to consider at this time		.	.	.	.	.		.	.	.	.	.	.	.	.	.	.	.	.	.	.	.	.	.	.	.	No	No	No	No
141-400	Strongly<br>Agree	<br>Agree	<br>Disagree	<br>Agree	<br>Agree	<br>Agree	<br>Agree	<br>Strongly<br>Agree	Female	No	White	-	-	-	-	-		Transthoracic aortic valve replacement (TAVR)	Late - Advanced disease but patient will still likely benefit from SAVR/TAVR		.	.	.	.	.		.	.	.	.	.	.	.	.	.	.	.	.	.	.	.	.	.	.	.	No	No	No	No
141-401	Strongly<br>Agree	Strongly<br>Agree	Strongly<br>Agree	<br>Agree	Strongly<br>Agree	Strongly<br>Agree	<br>Agree	<br><br>Agree	Male	No	White	-	-	-	-	-		Surgical aortic valve replacement (SAVR)	Timely - SAVR/TAVR indicated or appropriate to consider at this time		.	.	.	.	.		.	.	.	.	.	.	.	.	.	.	.	.	.	.	.	.	.	.	.	No	No	No	No
141-402	<br>Agree	<br>Agree	<br>Agree	<br>Agree	<br>Agree	<br>Agree	<br>Agree	<br><br>Agree	Male	No	White	-	-	-	-	-		Transthoracic aortic valve replacement (TAVR)	Timely - SAVR/TAVR indicated or appropriate to consider at this time		.	.	.	.	.		.	.	.	.	.	.	.	.	.	.	.	.	.	.	.	.	.	.	.	Yes	Yes	No	No
141-403	Strongly<br>Agree	Strongly<br>Agree	Strongly<br>Agree	Strongly<br>Agree	Strongly<br>Agree	Strongly<br>Agree	Strongly<br>Agree	<br>Strongly<br>Agree	Male	No	White	-	-	-	-	-		Transthoracic aortic valve replacement (TAVR)	Timely - SAVR/TAVR indicated or appropriate to consider at this time		.	.	.	.	.		.	.	.	.	.	.	.	.	.	.	.	.	.	.	.	.	.	.	.	Yes	Yes	No	No
141-404	Strongly<br>Agree	Strongly<br>Agree	Strongly<br>Agree	Strongly<br>Agree	Strongly<br>Agree	Strongly<br>Agree	Strongly<br>Agree	<br>Strongly<br>Agree	Male	No	White	-	-	-	-	-		Transthoracic aortic valve replacement (TAVR)	Late - Advanced disease but patient will still likely benefit from SAVR/TAVR		.	.	.	.	.		.	.	.	.	.	.	.	.	.	.	.	.	.	.	.	.	.	.	.	No	Yes	No	No
141-405	<br>Agree	<br>Agree	Strongly<br>Agree	Strongly<br>Agree	<br>Agree	<br>Agree	<br>Agree	<br>Neither Agree<br>nor Disagree	Female	No	White	-	-	-	-	-		Medical management (including balloon valvuloplasty)	Late - Advanced disease but patient will still likely benefit from SAVR/TAVR	No	No	Yes	No	No	No	No	None	Yes	No	No	No	II	12.73	1.2	59	0.8	51	Patient preference	-	-	-	-	-	Other, please describe	Very High Risk and Frailty Factor High with other Co-Morbid Issues
141-406	Strongly<br>Agree	Strongly<br>Agree	Strongly<br>Agree	Strongly<br>Agree	Strongly<br>Agree	Strongly<br>Agree	Strongly<br>Agree	<br>Strongly<br>Agree	Male	No	White	-	-	-	-	-		Transthoracic aortic valve replacement (TAVR)	Timely - SAVR/TAVR indicated or appropriate to consider at this time		.	.	.	.	.		.	.	.	.	.	.	.	.	.	.	.	.	.	.	.	.	.	.	.	Yes	No	No	No
141-407	Strongly<br>Agree	Strongly<br>Agree	Strongly<br>Agree	Strongly<br>Agree	Strongly<br>Agree	Strongly<br>Agree	Strongly<br>Agree	<br>Strongly<br>Agree	Female	No	White	-	-	-	-	-		Transthoracic aortic valve replacement (TAVR)	Timely - SAVR/TAVR indicated or appropriate to consider at this time		.	.	.	.	.		.	.	.	.	.	.	.	.	.	.	.	.	.	.	.	.	.	.	.	No	No	No	No
141-408	Strongly<br>Agree	Strongly<br>Agree	Strongly<br>Agree	Strongly<br>Agree	Strongly<br>Agree	Strongly<br>Agree	<br>Agree	<br>Strongly<br>Agree	Male	No	White	-	-	-	-	-		Transthoracic aortic valve replacement (TAVR)	Timely - SAVR/TAVR indicated or appropriate to consider at this time		.	.	.	.	.		.	.	.	.	.	.	.	.	.	.	.	.	.	.	.	.	.	.	.	No	Yes	No	No
141-409	Strongly<br>Agree	Strongly<br>Agree	Strongly<br>Agree	Strongly<br>Agree	Strongly<br>Agree	Strongly<br>Agree	Strongly<br>Agree	<br>Strongly<br>Agree	Male	No	White	-	-	-	-	-		Medical management (including balloon valvuloplasty)	Timely - SAVR/TAVR indicated or appropriate to consider at this time	No	Yes	Yes	No	No	No	Yes	None	Yes	No	No	No	IV	2	1.34	55	1.4	17	-	-	-	-	-	-	Other, please describe	pt thoguht not severe enough for treatment at that time
141-410	Strongly<br>Agree	Strongly<br>Agree	Strongly<br>Agree	Strongly<br>Agree	<br>Agree	<br>Agree	Strongly<br>Agree	<br>Strongly<br>Agree	Male	No	White	-	-	-	-	-		Surgical aortic valve replacement (SAVR)	Timely - SAVR/TAVR indicated or appropriate to consider at this time		.	.	.	.	.		.	.	.	.	.	.	.	.	.	.	.	.	.	.	.	.	.	.	.	No	No	No	No
141-411	Strongly<br>Agree	Strongly<br>Agree	Strongly<br>Agree	Strongly<br>Agree	Strongly<br>Agree	Strongly<br>Agree	Strongly<br>Agree	<br>Strongly<br>Agree	Male	No	White	-	-	-	-	-		Transthoracic aortic valve replacement (TAVR)	Late - Advanced disease but patient will still likely benefit from SAVR/TAVR		.	.	.	.	.		.	.	.	.	.	.	.	.	.	.	.	.	.	.	.	.	.	.	.	No	No	No	No
141-412	Strongly<br>Agree	Strongly<br>Agree	Strongly<br>Agree	Strongly<br>Agree	Strongly<br>Agree	Strongly<br>Agree	Strongly<br>Agree	<br>Strongly<br>Agree	Female	No	White	-	-	-	-	-		Transthoracic aortic valve replacement (TAVR)	Timely - SAVR/TAVR indicated or appropriate to consider at this time		.	.	.	.	.		.	.	.	.	.	.	.	.	.	.	.	.	.	.	.	.	.	.	.	No	Yes	No	No
141-413	Strongly<br>Agree	Strongly<br>Agree	Strongly<br>Agree	Strongly<br>Agree	Strongly<br>Agree	Strongly<br>Agree	Strongly<br>Agree	<br>Strongly<br>Agree	Male	No	White	-	-	-	-	-		Transthoracic aortic valve replacement (TAVR)	Timely - SAVR/TAVR indicated or appropriate to consider at this time		.	.	.	.	.		.	.	.	.	.	.	.	.	.	.	.	.	.	.	.	.	.	.	.	Yes	Yes	No	No
141-414	<br>Agree	Strongly<br>Agree	Strongly<br>Agree	Strongly<br>Agree	Strongly<br>Agree	Strongly<br>Agree	Strongly<br>Agree	<br>Strongly<br>Agree	Male	No	White	-	-	-	-	-		Transthoracic aortic valve replacement (TAVR)	Timely - SAVR/TAVR indicated or appropriate to consider at this time		.	.	.	.	.		.	.	.	.	.	.	.	.	.	.	.	.	.	.	.	.	.	.	.	Yes	No	No	No
141-415	Strongly<br>Agree	Strongly<br>Agree	Strongly<br>Agree	<br>Agree	Strongly<br>Agree	Strongly<br>Agree	Strongly<br>Agree	<br><br>Agree	Male	No	White	-	-	-	-	-		Transthoracic aortic valve replacement (TAVR)	Timely - SAVR/TAVR indicated or appropriate to consider at this time		.	.	.	.	.		.	.	.	.	.	.	.	.	.	.	.	.	.	.	.	.	.	.	.	No	Yes	No	No
141-416	Strongly<br>Agree	Strongly<br>Agree	Neither Agree<br>nor Disagree	<br>Agree	<br>Agree	<br>Agree	Neither Agree<br>nor Disagree	<br><br>Agree	Male	No	White	-	-	-	-	-		Transthoracic aortic valve replacement (TAVR)	Timely - SAVR/TAVR indicated or appropriate to consider at this time		.	.	.	.	.		.	.	.	.	.	.	.	.	.	.	.	.	.	.	.	.	.	.	.	No	No	No	No
141-417	<br>Agree	<br>Agree	<br>Agree	<br>Agree	<br>Agree	<br>Agree	<br>Agree	<br><br>Agree	Male	No	White	-	-	-	-	-		Surgical aortic valve replacement (SAVR)	Timely - SAVR/TAVR indicated or appropriate to consider at this time		.	.	.	.	.		.	.	.	.	.	.	.	.	.	.	.	.	.	.	.	.	.	.	.	Yes	No	No	No
141-418	Strongly<br>Agree	Strongly<br>Agree	Strongly<br>Agree	Strongly<br>Agree	Strongly<br>Agree	Strongly<br>Agree	Strongly<br>Agree	<br>Strongly<br>Agree	Female	No	White	-	-	-	-	-		Transthoracic aortic valve replacement (TAVR)	Late - Advanced disease but patient will still likely benefit from SAVR/TAVR		.	.	.	.	.		.	.	.	.	.	.	.	.	.	.	.	.	.	.	.	.	.	.	.	Yes	No	No	No
141-419	<br>Agree	<br>Agree	Strongly<br>Agree	<br>Agree	<br>Agree	Neither Agree<br>nor Disagree	<br>Agree	<br>Strongly<br>Agree	Male	No	White	-	-	-	-	-		Surgical aortic valve replacement (SAVR)	Late - Advanced disease but patient will still likely benefit from SAVR/TAVR		.	.	.	.	.		.	.	.	.	.	.	.	.	.	.	.	.	.	.	.	.	.	.	.	No	No	No	No
141-420	<br>Agree	<br>Agree	Strongly<br>Agree	Strongly<br>Agree	Strongly<br>Agree	Strongly<br>Agree	Strongly<br>Agree	<br>Strongly<br>Agree	Male	No	White	-	-	-	-	-		Medical management (including balloon valvuloplasty)	Too early - Premature for consideration of SAVR/TAVR	No	No	No	No	No	No	No	None	Yes	No	No	No	I	2	1.1	45	2.1	15.1	-	-	-	-	-	-	Other, please describe	not severe enough for TAVR
141-421	Strongly<br>Agree	Strongly<br>Agree	Strongly<br>Agree	Strongly<br>Agree	Strongly<br>Agree	Strongly<br>Agree	Strongly<br>Agree	<br>Strongly<br>Agree	Male	No	-	-	Asian	-	Native Hawaiian/Pacific Islander	-		Surgical aortic valve replacement (SAVR)	Timely - SAVR/TAVR indicated or appropriate to consider at this time		.	.	.	.	.		.	.	.	.	.	.	.	.	.	.	.	.	.	.	.	.	.	.	.	No	No	No	No
141-422	<br>Agree	Strongly<br>Agree	Strongly<br>Agree	Strongly<br>Agree	Strongly<br>Agree	Strongly<br>Agree	Strongly<br>Agree	<br><br>Agree	Male	No	White	-	-	-	-	-		Surgical aortic valve replacement (SAVR)	Timely - SAVR/TAVR indicated or appropriate to consider at this time		.	.	.	.	.		.	.	.	.	.	.	.	.	.	.	.	.	.	.	.	.	.	.	.	No	Yes	No	No
141-423	Strongly<br>Agree	Strongly<br>Agree	Strongly<br>Agree	Strongly<br>Agree	Strongly<br>Agree	Strongly<br>Agree	Strongly<br>Agree	<br><br>Agree	Female	No	-	-	-	-	-	Other, please specify	Arab	Medical management (including balloon valvuloplasty)	Timely - SAVR/TAVR indicated or appropriate to consider at this time	No	No	No	No	No	No	No	None	No	Yes	No	No	III	5.477	0.7	60	0.64	41	Patient preference	-	-	-	-	-	-
141-424	<br>Agree	<br>Agree	<br>Agree	<br>Agree	<br>Agree	<br>Agree	<br>Agree	<br><br>Agree	Female	No	White	-	-	-	-	-		Transthoracic aortic valve replacement (TAVR)	Timely - SAVR/TAVR indicated or appropriate to consider at this time		.	.	.	.	.		.	.	.	.	.	.	.	.	.	.	.	.	.	.	.	.	.	.	.	No	No	No	No
141-425	Strongly<br>Agree	Strongly<br>Agree	Neither Agree<br>nor Disagree	<br>Agree	Strongly<br>Agree	Strongly<br>Agree	Strongly<br>Agree	<br>Strongly<br>Agree	Male	No	-	Black/African American	-	-	-	-		Surgical aortic valve replacement (SAVR)	Timely - SAVR/TAVR indicated or appropriate to consider at this time		.	.	.	.	.		.	.	.	.	.	.	.	.	.	.	.	.	.	.	.	.	.	.	.	No	No	No	No
141-426	<br>Agree	<br>Agree	Strongly<br>Agree	Strongly<br>Agree	Strongly<br>Agree	Strongly<br>Agree	Strongly<br>Agree	<br>Strongly<br>Agree	Male	No	White	-	-	-	-	-		Transthoracic aortic valve replacement (TAVR)	Timely - SAVR/TAVR indicated or appropriate to consider at this time		.	.	.	.	.		.	.	.	.	.	.	.	.	.	.	.	.	.	.	.	.	.	.	.	Yes	Yes	No	No
141-427	Strongly<br>Agree	Strongly<br>Agree	Strongly<br>Agree	<br>Agree	<br>Agree	<br>Agree	<br>Agree	<br>Strongly<br>Agree	Male	No	White	-	-	-	-	-		Surgical aortic valve replacement (SAVR)	Late - Advanced disease but patient will still likely benefit from SAVR/TAVR		.	.	.	.	.		.	.	.	.	.	.	.	.	.	.	.	.	.	.	.	.	.	.	.	No	No	No	No
141-428	<br>Agree	<br>Agree	<br>Agree	<br>Agree	<br>Agree	<br>Agree	<br>Agree	<br><br>Agree	Female	No	White	-	-	-	-	-		Surgical aortic valve replacement (SAVR)	Timely - SAVR/TAVR indicated or appropriate to consider at this time		.	.	.	.	.		.	.	.	.	.	.	.	.	.	.	.	.	.	.	.	.	.	.	.	No	No	No	No
141-429	<br>Agree	<br>Agree	<br>Agree	<br>Agree	<br>Agree	<br>Agree	<br>Agree	<br><br>Agree	Male	No	White	-	-	-	-	-		Surgical aortic valve replacement (SAVR)	Timely - SAVR/TAVR indicated or appropriate to consider at this time		.	.	.	.	.		.	.	.	.	.	.	.	.	.	.	.	.	.	.	.	.	.	.	.	No	No	No	No
141-430	<br>Agree	<br>Agree	<br>Agree	<br>Agree	<br>Agree	Neither Agree<br>nor Disagree	Neither Agree<br>nor Disagree	<br><br>Agree	Female	No	White	-	-	-	-	-		Medical management (including balloon valvuloplasty)	Early - Likely to require SAVR/TAVR in 6-12 months	No	No	No	No	No	Yes	No	None	No	No	No	No	III	2.27	0.8	50	1.2	11	-	-	-	-	-	-	Other, please describe	too early for intervention
141-431	Strongly<br>Agree	Strongly<br>Agree	Strongly<br>Agree	<br>Agree	<br>Agree	<br>Agree	<br>Agree	<br><br>Agree	Male	No	White	-	-	-	-	-		Medical management (including balloon valvuloplasty)	Too late - Patient is very unlikely to benefit from SAVR/TAVR at this advanced stage	No	Yes	No	No	No	Yes	Yes	Severe	No	Yes	No	No	IV	8.6	1.1	30	0.7	26	-	-	-	-	-	Inoperable patient with lack of inadequate access (TF, TA or TAo) for TAVR	-
141-432	<br>Agree	Strongly<br>Agree	Strongly<br>Agree	<br>Agree	<br>Agree	<br>Agree	Strongly<br>Agree	<br><br>Agree	Male	No	White	-	-	-	-	-		Surgical aortic valve replacement (SAVR)	Timely - SAVR/TAVR indicated or appropriate to consider at this time		.	.	.	.	.		.	.	.	.	.	.	.	.	.	.	.	.	.	.	.	.	.	.	.	No	Yes	No	No
141-433	<br>Agree	<br>Agree	<br>Agree	<br>Agree	<br>Agree	<br>Agree	<br>Agree	<br>Neither Agree<br>nor Disagree	Male	No	White	-	-	-	-	-		Surgical aortic valve replacement (SAVR)	Timely - SAVR/TAVR indicated or appropriate to consider at this time		.	.	.	.	.		.	.	.	.	.	.	.	.	.	.	.	.	.	.	.	.	.	.	.	Yes	No	No	No
141-434	<br>Agree	Neither Agree<br>nor Disagree	<br>Agree	Neither Agree<br>nor Disagree	Don't Know or<br>Not Applicable	Don't Know or<br>Not Applicable	<br>Agree	<br><br>Agree	Female	No	White	-	-	-	-	-		Medical management (including balloon valvuloplasty)	Too early - Premature for consideration of SAVR/TAVR	No	No	No	No	No	No	No	None	No	Yes	No	No	I	3.1	1	72	1.2	43	-	-	-	-	-	-	Other, please describe	asymptomatic
141-435	Strongly<br>Agree	<br>Agree	Strongly<br>Agree	<br>Agree	Don't Know or<br>Not Applicable	Don't Know or<br>Not Applicable	<br>Agree	<br><br>Agree	Male	No	White	-	-	-	-	-		Medical management (including balloon valvuloplasty)	Too early - Premature for consideration of SAVR/TAVR	No	No	No	No	No	Yes	No	None	No	No	No	No	I	5.5	1.1	66	0.88	38	-	-	-	-	-	-	Other, please describe	asymptomatic
141-436	<br>Agree	<br>Agree	Strongly<br>Agree	<br>Agree	<br>Agree	Strongly<br>Agree	<br>Agree	<br>Strongly<br>Agree	Female	No	White	-	-	-	-	-		Transthoracic aortic valve replacement (TAVR)	Late - Advanced disease but patient will still likely benefit from SAVR/TAVR		.	.	.	.	.		.	.	.	.	.	.	.	.	.	.	.	.	.	.	.	.	.	.	.	No	Yes	No	No
141-437	Strongly<br>Agree	Strongly<br>Agree	Strongly<br>Agree	Strongly<br>Agree	Strongly<br>Agree	Strongly<br>Agree	Strongly<br>Agree	<br>Strongly<br>Agree	Male	No	White	-	-	-	-	-		Transthoracic aortic valve replacement (TAVR)	Timely - SAVR/TAVR indicated or appropriate to consider at this time		.	.	.	.	.		.	.	.	.	.	.	.	.	.	.	.	.	.	.	.	.	.	.	.	No	No	No	No
141-438	Strongly<br>Agree	Strongly<br>Agree	Strongly<br>Agree	Strongly<br>Agree	Strongly<br>Agree	Strongly<br>Agree	Strongly<br>Agree	<br>Strongly<br>Agree	Female	No	White	-	-	-	-	-		Transthoracic aortic valve replacement (TAVR)	Timely - SAVR/TAVR indicated or appropriate to consider at this time		.	.	.	.	.		.	.	.	.	.	.	.	.	.	.	.	.	.	.	.	.	.	.	.	Yes	No	No	No
141-439	<br>Agree	Strongly<br>Agree	Strongly<br>Agree	Strongly<br>Agree	Strongly<br>Agree	Strongly<br>Agree	Strongly<br>Agree	<br>Strongly<br>Agree	Male	No	White	-	-	-	-	-		Surgical aortic valve replacement (SAVR)	Timely - SAVR/TAVR indicated or appropriate to consider at this time		.	.	.	.	.		.	.	.	.	.	.	.	.	.	.	.	.	.	.	.	.	.	.	.	Yes	Yes	No	No
141-440	Strongly<br>Agree	Strongly<br>Agree	<br>Agree	Strongly<br>Agree	Strongly<br>Agree	Don't Know or<br>Not Applicable	Don't Know or<br>Not Applicable	<br>Don't Know or <br>Not Applicable	Female	No	White	-	-	-	-	-		Surgical aortic valve replacement (SAVR)	Timely - SAVR/TAVR indicated or appropriate to consider at this time		.	.	.	.	.		.	.	.	.	.	.	.	.	.	.	.	.	.	.	.	.	.	.	.	No	No	No	Yes
141-441	<br>Agree	Strongly<br>Agree	Strongly<br>Agree	<br>Agree	<br>Agree	<br>Agree	Neither Agree<br>nor Disagree	<br>Strongly<br>Agree	Female	No	White	-	-	-	-	-		Medical management (including balloon valvuloplasty)	Timely - SAVR/TAVR indicated or appropriate to consider at this time	No	No	No	No	No	No	No	None	No	No	No	No	IV	10	0.54	40	0.32	85.5	Patient preference	-	-	-	-	-	-
141-442	<br>Agree	<br>Agree	<br>Agree	<br>Agree	<br>Agree	<br>Agree	<br>Agree	<br><br>Agree	Female	No	White	-	-	-	-	-		Medical management (including balloon valvuloplasty)	Timely - SAVR/TAVR indicated or appropriate to consider at this time	No	No	No	No	No	No	No	None	Yes	No	No	No	III	7.9	1	70	0.4	42	-	-	-	-	-	-	Other, please describe	Patient was evaluated in 2011 for PARTNER IIA but was not very symptomatic at that time and decided not to go forward at that time. Is still not symptomatic (STS too low) for TAVR.
141-443	Strongly<br>Agree	Strongly<br>Agree	Strongly<br>Agree	<br>Agree	Strongly<br>Agree	Strongly<br>Agree	Strongly<br>Agree	<br>Strongly<br>Agree	Male	No	White	-	-	-	-	-		Transthoracic aortic valve replacement (TAVR)	Timely - SAVR/TAVR indicated or appropriate to consider at this time		.	.	.	.	.		.	.	.	.	.	.	.	.	.	.	.	.	.	.	.	.	.	.	.	No	No	No	No
141-444	Strongly<br>Agree	Strongly<br>Agree	Strongly<br>Agree	Strongly<br>Agree	Strongly<br>Agree	Strongly<br>Agree	Strongly<br>Agree	<br>Strongly<br>Agree	Male	No	White	-	-	-	-	-		Surgical aortic valve replacement (SAVR)	Timely - SAVR/TAVR indicated or appropriate to consider at this time		.	.	.	.	.		.	.	.	.	.	.	.	.	.	.	.	.	.	.	.	.	.	.	.	No	No	No	No
141-445	<br>Agree	<br>Agree	<br>Agree	<br>Agree	<br>Agree	<br>Agree	<br>Agree	<br><br>Agree	Female	No	White	-	-	-	-	-		Transthoracic aortic valve replacement (TAVR)	Timely - SAVR/TAVR indicated or appropriate to consider at this time		.	.	.	.	.		.	.	.	.	.	.	.	.	.	.	.	.	.	.	.	.	.	.	.	No	No	No	No
141-446	<br>Agree	Neither Agree<br>nor Disagree	<br>Agree	<br>Agree	<br>Agree	<br>Agree	<br>Agree	<br><br>Agree	Male	No	White	-	-	-	-	-		Transthoracic aortic valve replacement (TAVR)	Timely - SAVR/TAVR indicated or appropriate to consider at this time		.	.	.	.	.		.	.	.	.	.	.	.	.	.	.	.	.	.	.	.	.	.	.	.	No	No	No	No
141-447	<br>Agree	<br>Agree	<br>Agree	<br>Agree	<br>Agree	<br>Agree	<br>Agree	<br>Don't Know or <br>Not Applicable	Female	No	White	-	-	-	-	-		Medical management (including balloon valvuloplasty)	Too late - Patient is very unlikely to benefit from SAVR/TAVR at this advanced stage	No	No	No	No	No	No	No	None	No	Yes	No	No	III	4.16	0.8	45	0.4	29	-	-	-	-	Inoperable patient with anatomic infeasibility of aortic annulus for TAVR (i.e., annulus too large or too small)	-	-
141-448	Strongly<br>Agree	Strongly<br>Agree	Strongly<br>Agree	Strongly<br>Agree	Strongly<br>Agree	Strongly<br>Agree	Strongly<br>Agree	<br>Neither Agree<br>nor Disagree	Male	No	White	-	-	-	-	-		Medical management (including balloon valvuloplasty)	Early - Likely to require SAVR/TAVR in 6-12 months	No	No	No	No	No	No	No	None	No	Yes	No	No	III	2	1	51	0.8	53	Patient preference	-	-	-	-	-	Other, please describe	Patient refuses SAVR. STS too low for TAVR
141-449	Strongly<br>Agree	Strongly<br>Agree	Strongly<br>Agree	Don't Know or<br>Not Applicable	Strongly<br>Agree	Strongly<br>Agree	Don't Know or<br>Not Applicable	<br>Strongly<br>Agree	Male	No	White	-	-	-	-	-		Surgical aortic valve replacement (SAVR)	Timely - SAVR/TAVR indicated or appropriate to consider at this time		.	.	.	.	.		.	.	.	.	.	.	.	.	.	.	.	.	.	.	.	.	.	.	.	No	No	No	No
141-450	Strongly<br>Agree	Strongly<br>Agree	Strongly<br>Agree	Strongly<br>Agree	Strongly<br>Agree	Strongly<br>Agree	Strongly<br>Agree	<br>Don't Know or <br>Not Applicable	Male	No	White	-	-	-	-	-		Medical management (including balloon valvuloplasty)	Timely - SAVR/TAVR indicated or appropriate to consider at this time	No	No	No	No	No	No	No	Mild	No	Yes	No	No	IV	4.24	1.1	54	0.6	41	-	-	-	-	-	-	Other, please describe	did not fit criteria for current trial
141-451	<br>Agree	<br>Agree	<br>Agree	<br>Agree	<br>Agree	<br>Agree	<br>Agree	<br><br>Agree	Male	No	White	-	-	-	-	-		Medical management (including balloon valvuloplasty)	Timely - SAVR/TAVR indicated or appropriate to consider at this time	No	No	Yes	Yes	Yes	No	No	Moderate	Yes	No	No	No	IV	12.78	1.4	54	0.6	11	-	-	-	-	-	Inoperable patient with lack of inadequate access (TF, TA or TAo) for TAVR	Other, please describe	Patient is inoperable and is currently being evaluated for possible alternative access
141-452	Strongly<br>Agree	Strongly<br>Agree	Strongly<br>Agree	Strongly<br>Agree	Strongly<br>Agree	Strongly<br>Agree	Strongly<br>Agree	<br>Don't Know or <br>Not Applicable	Male	No	White	-	-	-	-	-		Medical management (including balloon valvuloplasty)	Timely - SAVR/TAVR indicated or appropriate to consider at this time	No	No	No	No	No	No	No	None	No	Yes	No	No	IV	5.32	1.9	72	0.6	64	-	-	-	-	-	-	Other, please describe	waiting for intermediate trial to open
422-751	<br>Agree	Neither Agree<br>nor Disagree	<br>Agree	<br>Agree	<br>Agree	<br>Agree	Strongly<br>Agree	<br><br>Agree	Female	No	White	-	-	-	-	-		Transthoracic aortic valve replacement (TAVR)	Timely - SAVR/TAVR indicated or appropriate to consider at this time		.	.	.	.	.		.	.	.	.	.	.	.	.	.	.	.	.	.	.	.	.	.	.	.	Yes	No	Yes	No
422-752	Strongly<br>Agree	Strongly<br>Agree	Strongly<br>Agree	Strongly<br>Agree	Strongly<br>Agree	Strongly<br>Agree	Strongly<br>Agree	<br>Strongly<br>Agree	Male	No	White	-	-	-	-	-		Transthoracic aortic valve replacement (TAVR)	Timely - SAVR/TAVR indicated or appropriate to consider at this time		.	.	.	.	.		.	.	.	.	.	.	.	.	.	.	.	.	.	.	.	.	.	.	.	No	Yes	No	No
422-753	Strongly<br>Agree	Strongly<br>Agree	Strongly<br>Agree	<br>Agree	<br>Agree	<br>Agree	<br>Agree	<br><br>Agree	Female	No	White	-	-	-	-	-		Medical management (including balloon valvuloplasty)	Timely - SAVR/TAVR indicated or appropriate to consider at this time	No	No	No	No	No	No	No	Severe	Yes	Yes	No	Yes	III	9.381	0.5	55	0.78	24	-	-	-	-	-	-	Other, please describe	symptoms due to COPD
422-754	Strongly<br>Agree	Strongly<br>Agree	Strongly<br>Agree	Strongly<br>Agree	Strongly<br>Agree	Strongly<br>Agree	Strongly<br>Agree	<br>Strongly<br>Agree	Female	No	White	-	-	-	-	-		Transthoracic aortic valve replacement (TAVR)	Timely - SAVR/TAVR indicated or appropriate to consider at this time		.	.	.	.	.		.	.	.	.	.	.	.	.	.	.	.	.	.	.	.	.	.	.	.	Yes	No	No	No
422-755	Strongly<br>Agree	Strongly<br>Agree	Strongly<br>Agree	Strongly<br>Agree	Strongly<br>Agree	Strongly<br>Agree	Strongly<br>Agree	<br>Strongly<br>Agree	Female	No	White	-	-	-	-	-		Surgical aortic valve replacement (SAVR)	Early - Likely to require SAVR/TAVR in 6-12 months		.	.	.	.	.		.	.	.	.	.	.	.	.	.	.	.	.	.	.	.	.	.	.	.	No	No	No	No
422-756	Strongly<br>Agree	Strongly<br>Agree	Strongly<br>Agree	Strongly<br>Agree	Strongly<br>Agree	Strongly<br>Agree	Strongly<br>Agree	<br>Strongly<br>Agree	Male	No	White	-	-	-	-	-		Surgical aortic valve replacement (SAVR)	Timely - SAVR/TAVR indicated or appropriate to consider at this time		.	.	.	.	.		.	.	.	.	.	.	.	.	.	.	.	.	.	.	.	.	.	.	.	No	No	No	No
422-757	Strongly<br>Agree	Strongly<br>Agree	Strongly<br>Agree	Neither Agree<br>nor Disagree	Strongly<br>Agree	Strongly<br>Agree	Strongly<br>Agree	<br>Strongly<br>Agree	Male	No	White	-	-	-	-	-		Transthoracic aortic valve replacement (TAVR)	Late - Advanced disease but patient will still likely benefit from SAVR/TAVR		.	.	.	.	.		.	.	.	.	.	.	.	.	.	.	.	.	.	.	.	.	.	.	.	No	No	No	No
422-758	<br>Agree	<br>Agree	<br>Agree	<br>Agree	<br>Agree	<br>Agree	<br>Agree	<br><br>Agree	Female	No	-	-	-	American Indian/Alaskan Native	-	-		Surgical aortic valve replacement (SAVR)	Timely - SAVR/TAVR indicated or appropriate to consider at this time		.	.	.	.	.		.	.	.	.	.	.	.	.	.	.	.	.	.	.	.	.	.	.	.	No	Yes	No	No
422-759	<br>Agree	Strongly<br>Agree	Strongly<br>Agree	Strongly<br>Agree	Strongly<br>Agree	Strongly<br>Agree	Strongly<br>Agree	<br>Strongly<br>Agree	Male	No	White	-	-	-	-	-		Surgical aortic valve replacement (SAVR)	Timely - SAVR/TAVR indicated or appropriate to consider at this time		.	.	.	.	.		.	.	.	.	.	.	.	.	.	.	.	.	.	.	.	.	.	.	.	No	No	No	No
422-760	Strongly<br>Agree	Strongly<br>Agree	Strongly<br>Agree	Strongly<br>Agree	Strongly<br>Agree	Strongly<br>Agree	Strongly<br>Agree	<br>Strongly<br>Agree	Male	No	White	-	-	-	-	-		Surgical aortic valve replacement (SAVR)	Timely - SAVR/TAVR indicated or appropriate to consider at this time		.	.	.	.	.		.	.	.	.	.	.	.	.	.	.	.	.	.	.	.	.	.	.	.	No	No	No	No
422-761	Strongly<br>Agree	Strongly<br>Agree	Strongly<br>Agree	<br>Agree	<br>Agree	<br>Agree	<br>Agree	<br><br>Agree	Female	No	White	-	-	-	-	-		Medical management (including balloon valvuloplasty)	Too early - Premature for consideration of SAVR/TAVR	No	No	No	No	No	No	No	Mild	No	No	No	No	I	2.422	0.6	71	0.85	31	-	-	-	-	-	-	Other, please describe	no active symptoms
422-762	Strongly<br>Agree	Strongly<br>Agree	Strongly<br>Agree	Strongly<br>Agree	<br>Agree	Strongly<br>Agree	Don't Know or<br>Not Applicable	<br>Strongly<br>Agree	Male	No	White	-	-	-	-	-		Surgical aortic valve replacement (SAVR)	Timely - SAVR/TAVR indicated or appropriate to consider at this time		.	.	.	.	.		.	.	.	.	.	.	.	.	.	.	.	.	.	.	.	.	.	.	.	No	No	No	No
422-763	Neither Agree<br>nor Disagree	<br>Agree	<br>Agree	Don't Know or<br>Not Applicable	<br>Agree	Neither Agree<br>nor Disagree	Neither Agree<br>nor Disagree	<br>Neither Agree<br>nor Disagree	Male	No	-	Black/African American	-	-	-	-		Medical management (including balloon valvuloplasty)	Timely - SAVR/TAVR indicated or appropriate to consider at this time	Yes	No	No	Yes	No	Yes	No	None	No	No	Yes	No	IV	12.02	7.28	55	0.9	44	-	-	-	-	-	-	Other, please describe	Active GI bleeding
422-764	<br>Agree	<br>Agree	<br>Agree	<br>Agree	<br>Agree	<br>Agree	<br>Agree	<br><br>Agree	Male	No	White	-	-	-	-	-		Surgical aortic valve replacement (SAVR)	Timely - SAVR/TAVR indicated or appropriate to consider at this time		.	.	.	.	.		.	.	.	.	.	.	.	.	.	.	.	.	.	.	.	.	.	.	.	No	No	No	No
422-765	Strongly<br>Agree	Strongly<br>Agree	Strongly<br>Agree	Strongly<br>Agree	Strongly<br>Agree	Strongly<br>Agree	Strongly<br>Agree	<br>Strongly<br>Agree	Male	No	White	-	-	-	-	-		Transthoracic aortic valve replacement (TAVR)	Timely - SAVR/TAVR indicated or appropriate to consider at this time		.	.	.	.	.		.	.	.	.	.	.	.	.	.	.	.	.	.	.	.	.	.	.	.	No	No	No	No
422-766	Strongly<br>Agree	Strongly<br>Agree	Strongly<br>Agree	Strongly<br>Agree	Strongly<br>Agree	Strongly<br>Agree	Strongly<br>Agree	<br>Don't Know or <br>Not Applicable	Female	No	White	-	-	-	-	-		Medical management (including balloon valvuloplasty)	Timely - SAVR/TAVR indicated or appropriate to consider at this time	Yes	No	No	No	No	Yes	No	None	No	No	No	No	IV	10.35	1.1	74	0.6	40	-	-	-	-	-	-	Other, please describe	Patient is in the transition period and will considered for TAVR and treated with BAV and PCI on 4/28/2014 in a mean time
422-767	<br>Agree	<br>Agree	<br>Agree	<br>Agree	<br>Agree	<br>Agree	<br>Agree	<br><br>Agree	Female	Yes	White	-	-	-	-	-		Transthoracic aortic valve replacement (TAVR)	Timely - SAVR/TAVR indicated or appropriate to consider at this time		.	.	.	.	.		.	.	.	.	.	.	.	.	.	.	.	.	.	.	.	.	.	.	.	No	No	No	Yes
422-768	<br>Agree	<br>Agree	<br>Agree	Neither Agree<br>nor Disagree	<br>Agree	Neither Agree<br>nor Disagree	<br>Agree	<br>Strongly<br>Agree	Male	No	White	-	-	-	-	-		Surgical aortic valve replacement (SAVR)	Timely - SAVR/TAVR indicated or appropriate to consider at this time		.	.	.	.	.		.	.	.	.	.	.	.	.	.	.	.	.	.	.	.	.	.	.	.	No	No	No	No
422-769	Strongly<br>Agree	Strongly<br>Agree	Strongly<br>Agree	Strongly<br>Agree	Strongly<br>Agree	Strongly<br>Agree	Strongly<br>Agree	<br>Strongly<br>Agree	Male	No	White	-	-	-	-	-		Surgical aortic valve replacement (SAVR)	Timely - SAVR/TAVR indicated or appropriate to consider at this time		.	.	.	.	.		.	.	.	.	.	.	.	.	.	.	.	.	.	.	.	.	.	.	.	No	Yes	No	No
422-770	Strongly<br>Agree	Strongly<br>Agree	Strongly<br>Agree	<br>Agree	Strongly<br>Agree	Strongly<br>Agree	<br>Agree	<br>Don't Know or <br>Not Applicable	Male	No	White	-	-	-	-	-		Medical management (including balloon valvuloplasty)	Late - Advanced disease but patient will still likely benefit from SAVR/TAVR	No	No	Yes	No	No	No	Yes	Severe	Yes	No	No	Yes	IV	7.89	0.6	35	0.4	30	Patient preference	-	-	-	-	-	-
422-771	<br>Agree	<br>Agree	<br>Agree	Strongly<br>Agree	Strongly<br>Agree	Strongly<br>Agree	Strongly<br>Agree	<br><br>Agree	Female	No	White	-	-	-	-	-		Transthoracic aortic valve replacement (TAVR)	Timely - SAVR/TAVR indicated or appropriate to consider at this time		.	.	.	.	.		.	.	.	.	.	.	.	.	.	.	.	.	.	.	.	.	.	.	.	No	No	No	No
422-772	Strongly<br>Agree	Strongly<br>Agree	Strongly<br>Agree	Strongly<br>Agree	Strongly<br>Agree	Strongly<br>Agree	Strongly<br>Agree	<br>Strongly<br>Agree	Male	Yes	White	-	-	-	-	-		Transthoracic aortic valve replacement (TAVR)	Timely - SAVR/TAVR indicated or appropriate to consider at this time		.	.	.	.	.		.	.	.	.	.	.	.	.	.	.	.	.	.	.	.	.	.	.	.	Yes	Yes	No	No
422-773	<br>Agree	<br>Agree	<br>Agree	<br>Agree	<br>Agree	<br>Agree	<br>Agree	<br>Strongly<br>Agree	Female	No	White	-	-	-	-	-		Surgical aortic valve replacement (SAVR)	Timely - SAVR/TAVR indicated or appropriate to consider at this time		.	.	.	.	.		.	.	.	.	.	.	.	.	.	.	.	.	.	.	.	.	.	.	.	No	Yes	No	No
422-774	Strongly<br>Agree	<br>Agree	Strongly<br>Agree	Strongly<br>Agree	<br>Agree	<br>Agree	Strongly<br>Agree	<br><br>Agree	Female	No	White	-	-	-	-	-		Medical management (including balloon valvuloplasty)	Early - Likely to require SAVR/TAVR in 6-12 months	No	No	No	No	No	No	No	Severe	No	Yes	No	Yes	IV	13.38	0.79	30	1.5	21	-	-	-	-	-	-	Other, please describe	Severe COPD, O2 dependent
422-775	Strongly<br>Agree	Strongly<br>Agree	Strongly<br>Agree	<br>Agree	<br>Agree	<br>Agree	<br>Agree	<br>Strongly<br>Agree	Male	Yes	-	-	-	-	Native Hawaiian/Pacific Islander	-		Medical management (including balloon valvuloplasty)	Too late - Patient is very unlikely to benefit from SAVR/TAVR at this advanced stage	No	No	Yes	No	No	No	No	None	No	No	No	No	III	7.02	2.29	25	0.77	16	-	-	-	-	Inoperable patient with anatomic infeasibility of aortic annulus for TAVR (i.e., annulus too large or too small)	-	-
422-776	Strongly<br>Agree	Strongly<br>Agree	Strongly<br>Agree	<br>Agree	Strongly<br>Agree	<br>Agree	<br>Agree	<br>Strongly<br>Agree	Female	No	White	-	-	-	-	-		Medical management (including balloon valvuloplasty)	Too early - Premature for consideration of SAVR/TAVR	No	No	No	No	No	No	No	None	No	No	No	No	I	1.7	0.5	67	1.01	23	-	-	-	-	-	-	Other, please describe	moderate AS, reassess
422-777	<br>Agree	<br>Agree	Strongly<br>Agree	<br>Agree	Don't Know or<br>Not Applicable	Don't Know or<br>Not Applicable	<br>Agree	<br>Strongly<br>Agree	Female	No	White	-	-	-	-	-		Transthoracic aortic valve replacement (TAVR)	Timely - SAVR/TAVR indicated or appropriate to consider at this time		.	.	.	.	.		.	.	.	.	.	.	.	.	.	.	.	.	.	.	.	.	.	.	.	No	No	No	No
422-778	<br>Agree	<br>Agree	<br>Agree	<br>Agree	<br>Agree	<br>Agree	<br>Agree	<br>Strongly<br>Agree	Female	No	White	-	-	-	-	-		Transthoracic aortic valve replacement (TAVR)	Timely - SAVR/TAVR indicated or appropriate to consider at this time		.	.	.	.	.		.	.	.	.	.	.	.	.	.	.	.	.	.	.	.	.	.	.	.	Yes	No	No	No
422-779	Strongly<br>Agree	Strongly<br>Agree	Strongly<br>Agree	Strongly<br>Agree	<br>Agree	<br>Agree	Strongly<br>Agree	<br>Strongly<br>Agree	Male	No	White	-	-	-	-	-		Medical management (including balloon valvuloplasty)	Early - Likely to require SAVR/TAVR in 6-12 months	No	No	No	No	No	No	No	None	No	No	No	No	I	3.3	1.1	75	0.91	52	Patient preference	-	-	-	-	-	Other, please describe	surgeon wanted to wait
422-780	<br>Agree	<br>Agree	<br>Agree	<br>Agree	<br>Agree	<br>Agree	<br>Agree	<br>Strongly<br>Agree	Male	No	White	-	-	-	-	-		Transthoracic aortic valve replacement (TAVR)	Timely - SAVR/TAVR indicated or appropriate to consider at this time		.	.	.	.	.		.	.	.	.	.	.	.	.	.	.	.	.	.	.	.	.	.	.	.	Yes	Yes	No	No
422-781	<br>Agree	<br>Agree	<br>Agree	Neither Agree<br>nor Disagree	<br>Agree	Neither Agree<br>nor Disagree	Neither Agree<br>nor Disagree	<br><br>Agree	Male	No	White	-	-	-	-	-		Surgical aortic valve replacement (SAVR)	Timely - SAVR/TAVR indicated or appropriate to consider at this time		.	.	.	.	.		.	.	.	.	.	.	.	.	.	.	.	.	.	.	.	.	.	.	.	Yes	No	No	Yes
422-782	<br>Agree	Strongly<br>Agree	Strongly<br>Agree	Strongly<br>Agree	Strongly<br>Agree	Strongly<br>Agree	Strongly<br>Agree	<br><br>Agree	Female	No	White	-	-	-	-	-		Transthoracic aortic valve replacement (TAVR)	Timely - SAVR/TAVR indicated or appropriate to consider at this time		.	.	.	.	.		.	.	.	.	.	.	.	.	.	.	.	.	.	.	.	.	.	.	.	No	No	No	No
422-783	Strongly<br>Agree	Strongly<br>Agree	Strongly<br>Agree	Strongly<br>Agree	Strongly<br>Agree	Strongly<br>Agree	Strongly<br>Agree	<br>Strongly<br>Agree	Male	No	White	-	-	-	-	-		Transthoracic aortic valve replacement (TAVR)	Timely - SAVR/TAVR indicated or appropriate to consider at this time		.	.	.	.	.		.	.	.	.	.	.	.	.	.	.	.	.	.	.	.	.	.	.	.	No	No	No	No
422-784	<br>Agree	<br>Agree	<br>Agree	<br>Agree	Strongly<br>Agree	<br>Agree	<br>Agree	<br><br>Agree	Male	No	White	-	-	-	-	-		Transthoracic aortic valve replacement (TAVR)	Timely - SAVR/TAVR indicated or appropriate to consider at this time		.	.	.	.	.		.	.	.	.	.	.	.	.	.	.	.	.	.	.	.	.	.	.	.	No	No	No	No
422-785	Strongly<br>Agree	Strongly<br>Agree	Strongly<br>Agree	Strongly<br>Agree	Strongly<br>Agree	Strongly<br>Agree	Strongly<br>Agree	<br>Strongly<br>Agree	Female	No	White	-	-	-	-	-		Transthoracic aortic valve replacement (TAVR)	Late - Advanced disease but patient will still likely benefit from SAVR/TAVR		.	.	.	.	.		.	.	.	.	.	.	.	.	.	.	.	.	.	.	.	.	.	.	.	No	No	No	No
422-786	Neither Agree<br>nor Disagree	Neither Agree<br>nor Disagree	<br>Agree	<br>Agree	<br>Agree	<br>Agree	<br>Agree	<br><br>Agree	Male	No	White	-	-	-	-	-		Transthoracic aortic valve replacement (TAVR)	Timely - SAVR/TAVR indicated or appropriate to consider at this time		.	.	.	.	.		.	.	.	.	.	.	.	.	.	.	.	.	.	.	.	.	.	.	.	Yes	Yes	No	No
422-787	<br>Agree	<br>Agree	<br>Agree	<br>Agree	<br>Agree	<br>Agree	<br>Agree	<br><br>Agree	Male	No	White	-	-	-	-	-		Transthoracic aortic valve replacement (TAVR)	Timely - SAVR/TAVR indicated or appropriate to consider at this time		.	.	.	.	.		.	.	.	.	.	.	.	.	.	.	.	.	.	.	.	.	.	.	.	Yes	Yes	Yes	No
422-788	Strongly<br>Agree	Strongly<br>Agree	Strongly<br>Agree	Strongly<br>Agree	Strongly<br>Agree	Strongly<br>Agree	Strongly<br>Agree	<br>Strongly<br>Agree	Female	No	White	-	-	-	-	-		Transthoracic aortic valve replacement (TAVR)	Timely - SAVR/TAVR indicated or appropriate to consider at this time		.	.	.	.	.		.	.	.	.	.	.	.	.	.	.	.	.	.	.	.	.	.	.	.	No	No	No	No
422-789	<br>Agree	<br>Agree	<br>Agree	Neither Agree<br>nor Disagree	<br>Agree	<br>Agree	<br>Agree	<br><br>Agree	Female	No	White	-	-	-	-	-		Transthoracic aortic valve replacement (TAVR)	Timely - SAVR/TAVR indicated or appropriate to consider at this time		.	.	.	.	.		.	.	.	.	.	.	.	.	.	.	.	.	.	.	.	.	.	.	.	No	No	No	Yes
422-790	<br>Agree	Strongly<br>Agree	Strongly<br>Agree	<br>Agree	Strongly<br>Agree	Strongly<br>Agree	Neither Agree<br>nor Disagree	<br><br>Agree	Female	No	White	-	-	-	-	-		Transthoracic aortic valve replacement (TAVR)	Late - Advanced disease but patient will still likely benefit from SAVR/TAVR		.	.	.	.	.		.	.	.	.	.	.	.	.	.	.	.	.	.	.	.	.	.	.	.	No	No	No	No
422-791	<br>Agree	<br>Agree	<br>Agree	<br>Agree	<br>Agree	<br>Agree	<br>Agree	<br><br>Agree	Female	No	White	-	-	-	-	-		Transthoracic aortic valve replacement (TAVR)	Late - Advanced disease but patient will still likely benefit from SAVR/TAVR		.	.	.	.	.		.	.	.	.	.	.	.	.	.	.	.	.	.	.	.	.	.	.	.	No	No	No	No
422-792	<br>Agree	<br>Agree	<br>Agree	<br>Agree	Neither Agree<br>nor Disagree	<br>Agree	<br>Agree	<br>Strongly<br>Agree	Female	No	White	-	-	-	-	-		Surgical aortic valve replacement (SAVR)	Timely - SAVR/TAVR indicated or appropriate to consider at this time		.	.	.	.	.		.	.	.	.	.	.	.	.	.	.	.	.	.	.	.	.	.	.	.	No	No	No	No
422-793	<br>Agree	<br>Agree	Strongly<br>Agree	Strongly<br>Agree	<br>Agree	<br>Agree	<br>Agree	<br>Strongly<br>Agree	Male	No	White	-	-	-	-	-		Transthoracic aortic valve replacement (TAVR)	Early - Likely to require SAVR/TAVR in 6-12 months		.	.	.	.	.		.	.	.	.	.	.	.	.	.	.	.	.	.	.	.	.	.	.	.	Yes	No	No	No
422-794	<br>Agree	<br>Agree	Strongly<br>Agree	Don't Know or<br>Not Applicable	<br>Agree	<br>Agree	<br>Agree	<br>Strongly<br>Agree	Female	No	White	-	-	-	-	-		Transthoracic aortic valve replacement (TAVR)	Timely - SAVR/TAVR indicated or appropriate to consider at this time		.	.	.	.	.		.	.	.	.	.	.	.	.	.	.	.	.	.	.	.	.	.	.	.	No	Yes	No	No
422-795	Strongly<br>Agree	<br>Agree	Strongly<br>Agree	Neither Agree<br>nor Disagree	<br>Agree	<br>Agree	<br>Agree	<br><br>Agree	Male	No	White	-	-	-	-	-		Surgical aortic valve replacement (SAVR)	Timely - SAVR/TAVR indicated or appropriate to consider at this time		.	.	.	.	.		.	.	.	.	.	.	.	.	.	.	.	.	.	.	.	.	.	.	.	No	No	No	No
422-796	Strongly<br>Agree	<br>Agree	Strongly<br>Agree	Don't Know or<br>Not Applicable	<br>Agree	Strongly<br>Agree	Neither Agree<br>nor Disagree	<br>Neither Agree<br>nor Disagree	Female	No	White	-	-	-	-	-		Surgical aortic valve replacement (SAVR)	Timely - SAVR/TAVR indicated or appropriate to consider at this time		.	.	.	.	.		.	.	.	.	.	.	.	.	.	.	.	.	.	.	.	.	.	.	.	No	No	No	No
422-797	Strongly<br>Agree	Strongly<br>Agree	Strongly<br>Agree	Strongly<br>Agree	Strongly<br>Agree	Strongly<br>Agree	Strongly<br>Agree	<br>Strongly<br>Agree	Female	No	White	-	-	-	-	-		Transthoracic aortic valve replacement (TAVR)	Timely - SAVR/TAVR indicated or appropriate to consider at this time		.	.	.	.	.		.	.	.	.	.	.	.	.	.	.	.	.	.	.	.	.	.	.	.	No	Yes	Yes	No
422-798	Strongly<br>Agree	Strongly<br>Agree	Strongly<br>Agree	Strongly<br>Agree	Strongly<br>Agree	Strongly<br>Agree	Strongly<br>Agree	<br>Strongly<br>Agree	Male	No	White	-	-	-	-	-		Surgical aortic valve replacement (SAVR)	Timely - SAVR/TAVR indicated or appropriate to consider at this time		.	.	.	.	.		.	.	.	.	.	.	.	.	.	.	.	.	.	.	.	.	.	.	.	No	No	No	No
422-799	Strongly<br>Agree	Strongly<br>Agree	Strongly<br>Agree	Strongly<br>Agree	Strongly<br>Agree	Strongly<br>Agree	Strongly<br>Agree	<br>Strongly<br>Agree	Male	No	White	-	-	-	-	-		Transthoracic aortic valve replacement (TAVR)	Timely - SAVR/TAVR indicated or appropriate to consider at this time		.	.	.	.	.		.	.	.	.	.	.	.	.	.	.	.	.	.	.	.	.	.	.	.	No	No	No	Yes
422-800	Strongly<br>Agree	Strongly<br>Agree	Strongly<br>Agree	Strongly<br>Agree	<br>Agree	<br>Agree	<br>Agree	<br>Strongly<br>Agree	Male	No	White	-	-	-	-	-		Transthoracic aortic valve replacement (TAVR)	Timely - SAVR/TAVR indicated or appropriate to consider at this time		.	.	.	.	.		.	.	.	.	.	.	.	.	.	.	.	.	.	.	.	.	.	.	.	Yes	No	No	No
422-801	Strongly<br>Agree	<br>Agree	Strongly<br>Agree	Neither Agree<br>nor Disagree	Don't Know or<br>Not Applicable	Don't Know or<br>Not Applicable	Neither Agree<br>nor Disagree	<br>Don't Know or <br>Not Applicable	Female	No	White	-	-	-	-	-		Medical management (including balloon valvuloplasty)	Early - Likely to require SAVR/TAVR in 6-12 months	No	No	No	No	No	No	No	None	No	No	No	No	I	4.7	1.4	66	0.63	50	-	-	-	-	-	-	Other, please describe	asymptomatic
422-802	<br>Agree	<br>Agree	<br>Agree	<br>Agree	<br>Agree	<br>Agree	<br>Agree	<br><br>Agree	Male	No	White	-	-	-	-	-		Transthoracic aortic valve replacement (TAVR)	Timely - SAVR/TAVR indicated or appropriate to consider at this time		.	.	.	.	.		.	.	.	.	.	.	.	.	.	.	.	.	.	.	.	.	.	.	.	No	No	No	No
422-803	<br>Agree	Strongly<br>Agree	<br>Agree	<br>Agree	Strongly<br>Agree	Strongly<br>Agree	<br>Agree	<br>Strongly<br>Agree	Male	No	White	-	-	-	-	-		Surgical aortic valve replacement (SAVR)	Timely - SAVR/TAVR indicated or appropriate to consider at this time		.	.	.	.	.		.	.	.	.	.	.	.	.	.	.	.	.	.	.	.	.	.	.	.	No	Yes	No	No
422-804	Strongly<br>Disagree	Strongly<br>Disagree	Strongly<br>Disagree	Strongly<br>Disagree	Strongly<br>Disagree	Strongly<br>Disagree	Strongly<br>Disagree	<br>Strongly<br>Disagree	Male	No	White	-	-	-	-	-		Transthoracic aortic valve replacement (TAVR)	Timely - SAVR/TAVR indicated or appropriate to consider at this time		.	.	.	.	.		.	.	.	.	.	.	.	.	.	.	.	.	.	.	.	.	.	.	.	Yes	No	No	No
422-805	Strongly<br>Agree	<br>Agree	Strongly<br>Agree	<br>Agree	<br>Agree	<br>Agree	<br>Agree	<br>Strongly<br>Agree	Male	No	White	-	-	-	-	-		Surgical aortic valve replacement (SAVR)	Timely - SAVR/TAVR indicated or appropriate to consider at this time		.	.	.	.	.		.	.	.	.	.	.	.	.	.	.	.	.	.	.	.	.	.	.	.	No	No	No	No
422-806	<br>Agree	Strongly<br>Agree	Strongly<br>Agree	Strongly<br>Agree	Strongly<br>Agree	Strongly<br>Agree	Strongly<br>Agree	<br>Strongly<br>Agree	Male	No	White	-	-	-	-	-		Transthoracic aortic valve replacement (TAVR)	Timely - SAVR/TAVR indicated or appropriate to consider at this time		.	.	.	.	.		.	.	.	.	.	.	.	.	.	.	.	.	.	.	.	.	.	.	.	No	Yes	No	Yes
422-807	<br>Agree	Strongly<br>Agree	Strongly<br>Agree	Strongly<br>Agree	<br>Agree	Neither Agree<br>nor Disagree	Strongly<br>Agree	<br>Strongly<br>Agree	Female	No	White	-	-	-	-	-		Transthoracic aortic valve replacement (TAVR)	Timely - SAVR/TAVR indicated or appropriate to consider at this time		.	.	.	.	.		.	.	.	.	.	.	.	.	.	.	.	.	.	.	.	.	.	.	.	No	No	No	No
422-808	<br>Agree	<br>Agree	<br>Agree	Strongly<br>Agree	Strongly<br>Agree	Strongly<br>Agree	Strongly<br>Agree	<br>Strongly<br>Agree	Female	No	White	-	-	-	-	-		Medical management (including balloon valvuloplasty)	Too early - Premature for consideration of SAVR/TAVR	No	No	No	No	No	No	Yes	None	No	No	No	No	II	2	0.7	35	1.1	8.5	-	-	-	-	-	-	Other, please describe	not severe enough for intervention
422-809	Strongly<br>Agree	Strongly<br>Agree	Strongly<br>Agree	Don't Know or<br>Not Applicable	Strongly<br>Agree	Strongly<br>Agree	Strongly<br>Agree	<br>Strongly<br>Agree	Male	No	White	-	-	-	-	-		Transthoracic aortic valve replacement (TAVR)	Timely - SAVR/TAVR indicated or appropriate to consider at this time		.	.	.	.	.		.	.	.	.	.	.	.	.	.	.	.	.	.	.	.	.	.	.	.	Yes	Yes	No	Yes
422-810	Strongly<br>Agree	Strongly<br>Agree	Strongly<br>Agree	Strongly<br>Agree	Strongly<br>Agree	Strongly<br>Agree	<br>Agree	<br>Strongly<br>Agree	Female	No	White	-	-	-	-	-		Medical management (including balloon valvuloplasty)	Timely - SAVR/TAVR indicated or appropriate to consider at this time	No	No	No	No	No	No	No	None	No	No	No	No	II	8	1.07	55	1.1	35	Patient preference	-	-	-	-	-	-
422-811	Strongly<br>Agree	Strongly<br>Agree	Strongly<br>Agree	Strongly<br>Agree	Strongly<br>Agree	Strongly<br>Agree	<br>Agree	<br>Strongly<br>Agree	Female	No	White	-	-	-	-	-		Medical management (including balloon valvuloplasty)	Timely - SAVR/TAVR indicated or appropriate to consider at this time	No	No	No	No	No	No	No	None	No	Yes	No	No	II	8	1.07	55	1.1	35	-	-	-	-	-	Inoperable patient with lack of inadequate access (TF, TA or TAo) for TAVR	-
422-812	Strongly<br>Agree	Strongly<br>Agree	Strongly<br>Agree	Strongly<br>Agree	Strongly<br>Agree	Strongly<br>Agree	Strongly<br>Agree	<br>Strongly<br>Agree	Female	No	White	-	-	-	-	-		Surgical aortic valve replacement (SAVR)	Timely - SAVR/TAVR indicated or appropriate to consider at this time		.	.	.	.	.		.	.	.	.	.	.	.	.	.	.	.	.	.	.	.	.	.	.	.	No	No	No	No
422-813	<br>Agree	<br>Agree	<br>Agree	<br>Agree	<br>Agree	<br>Agree	Strongly<br>Agree	<br><br>Agree	Female	No	White	-	-	-	-	-		Transthoracic aortic valve replacement (TAVR)	Timely - SAVR/TAVR indicated or appropriate to consider at this time		.	.	.	.	.		.	.	.	.	.	.	.	.	.	.	.	.	.	.	.	.	.	.	.	Yes	Yes	No	No
422-814	Strongly<br>Agree	Strongly<br>Agree	Strongly<br>Agree	Strongly<br>Agree	Strongly<br>Agree	Strongly<br>Agree	Strongly<br>Agree	<br>Strongly<br>Agree	Female	No	White	-	-	-	-	-		Transthoracic aortic valve replacement (TAVR)	Late - Advanced disease but patient will still likely benefit from SAVR/TAVR		.	.	.	.	.		.	.	.	.	.	.	.	.	.	.	.	.	.	.	.	.	.	.	.	No	No	Yes	No
422-815	Strongly<br>Agree	Strongly<br>Agree	Strongly<br>Agree	Strongly<br>Agree	Strongly<br>Agree	Strongly<br>Agree	Strongly<br>Agree	<br>Strongly<br>Agree	Male	No	White	-	-	-	-	-		Medical management (including balloon valvuloplasty)	Too early - Premature for consideration of SAVR/TAVR	No	Yes	No	No	No	No	Yes	None	No	No	No	No	I	3.12	1.1	55	1.4	41	-	-	-	-	-	-	Other, please describe	AS is not severe
422-816	Strongly<br>Agree	Strongly<br>Agree	Strongly<br>Agree	Strongly<br>Agree	Strongly<br>Agree	Strongly<br>Agree	Strongly<br>Agree	<br>Strongly<br>Agree	Male	No	White	-	-	-	-	-		Transthoracic aortic valve replacement (TAVR)	Timely - SAVR/TAVR indicated or appropriate to consider at this time		.	.	.	.	.		.	.	.	.	.	.	.	.	.	.	.	.	.	.	.	.	.	.	.	No	No	No	No
422-817	Strongly<br>Agree	Strongly<br>Agree	Strongly<br>Agree	<br>Agree	Strongly<br>Agree	Strongly<br>Agree	Strongly<br>Agree	<br>Strongly<br>Agree	Male	No	White	-	-	-	-	-		Transthoracic aortic valve replacement (TAVR)	Timely - SAVR/TAVR indicated or appropriate to consider at this time		.	.	.	.	.		.	.	.	.	.	.	.	.	.	.	.	.	.	.	.	.	.	.	.	No	No	No	No
422-818	<br>Agree	<br>Agree	<br>Agree	<br>Agree	<br>Agree	<br>Agree	<br>Agree	<br><br>Agree	Male	No	White	-	-	-	-	-		Medical management (including balloon valvuloplasty)	Early - Likely to require SAVR/TAVR in 6-12 months	No	No	No	No	No	No	No	Moderate	No	Yes	No	No	IV	10.01	1.83	25	1.2	30	-	-	-	-	-	-	Other, please describe	AS with low gradient
422-819	Strongly<br>Agree	Strongly<br>Agree	Strongly<br>Agree	<br>Agree	Strongly<br>Agree	<br>Agree	<br>Agree	<br>Strongly<br>Agree	Male	No	White	-	-	-	-	-		Transthoracic aortic valve replacement (TAVR)	Late - Advanced disease but patient will still likely benefit from SAVR/TAVR		.	.	.	.	.		.	.	.	.	.	.	.	.	.	.	.	.	.	.	.	.	.	.	.	Yes	Yes	Yes	No
422-820	Strongly<br>Agree	Strongly<br>Agree	Strongly<br>Agree	<br>Agree	<br>Agree	<br>Agree	<br>Agree	<br><br>Agree	Female	No	White	-	-	-	-	-		Transthoracic aortic valve replacement (TAVR)	Timely - SAVR/TAVR indicated or appropriate to consider at this time		.	.	.	.	.		.	.	.	.	.	.	.	.	.	.	.	.	.	.	.	.	.	.	.	No	Yes	No	No
422-821	Strongly<br>Agree	Strongly<br>Agree	Strongly<br>Agree	Strongly<br>Agree	Strongly<br>Agree	Strongly<br>Agree	Strongly<br>Agree	<br>Strongly<br>Agree	Male	No	White	-	-	-	-	-		Surgical aortic valve replacement (SAVR)	Timely - SAVR/TAVR indicated or appropriate to consider at this time		.	.	.	.	.		.	.	.	.	.	.	.	.	.	.	.	.	.	.	.	.	.	.	.	No	No	No	No
422-822	<br>Agree	<br>Agree	<br>Agree	<br>Agree	<br>Agree	<br>Agree	<br>Agree	<br><br>Agree	Female	No	White	-	-	-	-	-		Surgical aortic valve replacement (SAVR)	Late - Advanced disease but patient will still likely benefit from SAVR/TAVR		.	.	.	.	.		.	.	.	.	.	.	.	.	.	.	.	.	.	.	.	.	.	.	.	No	No	No	Yes
422-823	Strongly<br>Agree	Strongly<br>Agree	Strongly<br>Agree	Strongly<br>Agree	Strongly<br>Agree	Strongly<br>Agree	Strongly<br>Agree	<br>Don't Know or <br>Not Applicable	Male	No	White	-	-	-	-	-		Transthoracic aortic valve replacement (TAVR)	Timely - SAVR/TAVR indicated or appropriate to consider at this time		.	.	.	.	.		.	.	.	.	.	.	.	.	.	.	.	.	.	.	.	.	.	.	.	Yes	Yes	No	No
422-824	Strongly<br>Agree	Strongly<br>Agree	Strongly<br>Agree	Strongly<br>Agree	Strongly<br>Agree	Strongly<br>Agree	Strongly<br>Agree	<br>Strongly<br>Agree	Male	No	White	-	-	-	-	-		Transthoracic aortic valve replacement (TAVR)	Timely - SAVR/TAVR indicated or appropriate to consider at this time		.	.	.	.	.		.	.	.	.	.	.	.	.	.	.	.	.	.	.	.	.	.	.	.	Yes	Yes	No	No
422-825	Strongly<br>Agree	Strongly<br>Agree	Strongly<br>Agree	Strongly<br>Agree	Strongly<br>Agree	Strongly<br>Agree	Strongly<br>Agree	<br>Strongly<br>Agree	Male	No	White	-	-	-	-	-		Transthoracic aortic valve replacement (TAVR)	Timely - SAVR/TAVR indicated or appropriate to consider at this time		.	.	.	.	.		.	.	.	.	.	.	.	.	.	.	.	.	.	.	.	.	.	.	.	No	Yes	No	No
422-826	<br>Agree	<br>Agree	<br>Agree	<br>Agree	<br>Agree	<br>Agree	<br>Agree	<br>Strongly<br>Agree	Male	No	White	-	-	-	-	-		Transthoracic aortic valve replacement (TAVR)	Timely - SAVR/TAVR indicated or appropriate to consider at this time		.	.	.	.	.		.	.	.	.	.	.	.	.	.	.	.	.	.	.	.	.	.	.	.	Yes	No	No	No
422-827	Strongly<br>Agree	Strongly<br>Agree	Strongly<br>Agree	Strongly<br>Agree	Strongly<br>Agree	Strongly<br>Agree	Strongly<br>Agree	<br>Strongly<br>Agree	Male	No	White	-	-	-	-	-		Transthoracic aortic valve replacement (TAVR)	Timely - SAVR/TAVR indicated or appropriate to consider at this time		.	.	.	.	.		.	.	.	.	.	.	.	.	.	.	.	.	.	.	.	.	.	.	.	No	No	No	No
422-828	<br>Agree	<br>Agree	<br>Agree	<br>Agree	<br>Agree	<br>Agree	<br>Agree	<br><br>Agree	Male	No	White	-	-	-	-	-		Medical management (including balloon valvuloplasty)	Early - Likely to require SAVR/TAVR in 6-12 months	No	Yes	No	No	No	No	No	Mild	No	No	No	No	III	6.6	1.2	55	1.5	32	-	-	-	-	-	-	Other, please describe	Waiting to get critical aortic stenosis
422-829	Strongly<br>Agree	Strongly<br>Agree	Strongly<br>Agree	Strongly<br>Agree	Strongly<br>Agree	Strongly<br>Agree	Strongly<br>Agree	<br>Strongly<br>Agree	Female	No	White	-	-	-	-	-		Surgical aortic valve replacement (SAVR)	Timely - SAVR/TAVR indicated or appropriate to consider at this time		.	.	.	.	.		.	.	.	.	.	.	.	.	.	.	.	.	.	.	.	.	.	.	.	No	Yes	No	No
422-830	<br>Agree	<br>Agree	Don't Know or<br>Not Applicable	<br>Agree	<br>Agree	<br>Agree	<br>Agree	<br><br>Agree	Female	No	White	-	-	-	-	-		Surgical aortic valve replacement (SAVR)	Timely - SAVR/TAVR indicated or appropriate to consider at this time		.	.	.	.	.		.	.	.	.	.	.	.	.	.	.	.	.	.	.	.	.	.	.	.	No	No	No	No
422-831	Strongly<br>Agree	Strongly<br>Agree	Don't Know or<br>Not Applicable	Strongly<br>Agree	Strongly<br>Agree	Don't Know or<br>Not Applicable	Strongly<br>Agree	<br>Strongly<br>Agree	Male	No	-	-	-	-	-	Other, please specify		Medical management (including balloon valvuloplasty)	Too early - Premature for consideration of SAVR/TAVR	No	No	No	No	No	No	No	None	No	No	No	No	I	1	1	67	1.2	34	-	-	-	-	-	-	Other, please describe	asymptomatic
422-832	<br>Agree	<br>Agree	<br>Agree	<br>Agree	<br>Agree	Neither Agree<br>nor Disagree	<br>Agree	<br>Strongly<br>Agree	Female	No	White	-	-	-	-	-		Surgical aortic valve replacement (SAVR)	Timely - SAVR/TAVR indicated or appropriate to consider at this time		.	.	.	.	.		.	.	.	.	.	.	.	.	.	.	.	.	.	.	.	.	.	.	.	No	No	No	No
422-833	Strongly<br>Agree	Strongly<br>Agree	Strongly<br>Agree	<br>Agree	<br>Agree	<br>Agree	<br>Agree	<br>Strongly<br>Agree	Male	No	White	-	-	-	-	-		Transthoracic aortic valve replacement (TAVR)	Timely - SAVR/TAVR indicated or appropriate to consider at this time		.	.	.	.	.		.	.	.	.	.	.	.	.	.	.	.	.	.	.	.	.	.	.	.	Yes	No	No	No
422-834	Neither Agree<br>nor Disagree	<br>Agree	Neither Agree<br>nor Disagree	<br>Agree	<br>Agree	<br>Agree	<br>Agree	<br><br>Agree	Female	No	White	-	-	-	-	-		Medical management (including balloon valvuloplasty)	Timely - SAVR/TAVR indicated or appropriate to consider at this time	No	No	No	No	No	No	No	None	Yes	Yes	No	No	I	10.215	1.4	30	0.54	28	-	-	-	-	Inoperable patient with anatomic infeasibility of aortic annulus for TAVR (i.e., annulus too large or too small)	Inoperable patient with lack of inadequate access (TF, TA or TAo) for TAVR	-
422-835	Strongly<br>Agree	Strongly<br>Agree	Strongly<br>Agree	Strongly<br>Agree	Strongly<br>Agree	Strongly<br>Agree	Strongly<br>Agree	<br>Strongly<br>Agree	Female	No	White	-	-	-	-	-		Surgical aortic valve replacement (SAVR)	Timely - SAVR/TAVR indicated or appropriate to consider at this time		.	.	.	.	.		.	.	.	.	.	.	.	.	.	.	.	.	.	.	.	.	.	.	.	Yes	No	No	No
422-836	<br>Agree	<br>Agree	<br>Agree	<br>Agree	<br>Agree	<br>Agree	<br>Agree	<br><br>Agree	Male	No	White	-	-	-	-	-		Medical management (including balloon valvuloplasty)	Timely - SAVR/TAVR indicated or appropriate to consider at this time	No	No	No	No	No	No	No	None	No	Yes	No	No	I	.	1	61	0.85	40	-	-	-	-	-	-	Other, please describe	patient currently asymptomatic
422-837	Strongly<br>Agree	Strongly<br>Agree	Strongly<br>Agree	Strongly<br>Agree	Strongly<br>Agree	Strongly<br>Agree	Strongly<br>Agree	<br>Strongly<br>Agree	Female	No	White	-	-	-	-	-		Transthoracic aortic valve replacement (TAVR)	Timely - SAVR/TAVR indicated or appropriate to consider at this time		.	.	.	.	.		.	.	.	.	.	.	.	.	.	.	.	.	.	.	.	.	.	.	.	No	No	No	No
422-838	Strongly<br>Agree	Strongly<br>Agree	Neither Agree<br>nor Disagree	Strongly<br>Agree	Strongly<br>Agree	<br>Agree	Strongly<br>Agree	<br>Strongly<br>Agree	Female	No	White	-	-	-	-	-		Transthoracic aortic valve replacement (TAVR)	Timely - SAVR/TAVR indicated or appropriate to consider at this time		.	.	.	.	.		.	.	.	.	.	.	.	.	.	.	.	.	.	.	.	.	.	.	.	No	No	Yes	No
422-839	Strongly<br>Agree	Strongly<br>Agree	Strongly<br>Agree	Strongly<br>Agree	<br>Agree	Don't Know or<br>Not Applicable	<br>Agree	<br><br>Agree	Male	No	White	-	-	-	-	-		Surgical aortic valve replacement (SAVR)	Timely - SAVR/TAVR indicated or appropriate to consider at this time		.	.	.	.	.		.	.	.	.	.	.	.	.	.	.	.	.	.	.	.	.	.	.	.	Yes	No	No	Yes
422-840	<br>Agree	<br>Agree	<br>Agree	Strongly<br>Agree	Strongly<br>Agree	<br>Agree	<br>Agree	<br>Strongly<br>Agree	Male	No	White	-	-	-	-	-		Surgical aortic valve replacement (SAVR)	Timely - SAVR/TAVR indicated or appropriate to consider at this time		.	.	.	.	.		.	.	.	.	.	.	.	.	.	.	.	.	.	.	.	.	.	.	.	No	Yes	No	No
422-841	Strongly<br>Agree	Strongly<br>Agree	Strongly<br>Agree	Strongly<br>Agree	Strongly<br>Agree	Strongly<br>Agree	Strongly<br>Agree	<br>Strongly<br>Agree	Male	No	White	-	-	-	-	-		Transthoracic aortic valve replacement (TAVR)	Timely - SAVR/TAVR indicated or appropriate to consider at this time		.	.	.	.	.		.	.	.	.	.	.	.	.	.	.	.	.	.	.	.	.	.	.	.	No	No	No	No
422-842	Strongly<br>Agree	Strongly<br>Agree	Strongly<br>Agree	Strongly<br>Agree	Strongly<br>Agree	Strongly<br>Agree	Strongly<br>Agree	<br>Strongly<br>Agree	Female	No	White	-	-	-	-	-		Transthoracic aortic valve replacement (TAVR)	Early - Likely to require SAVR/TAVR in 6-12 months		.	.	.	.	.		.	.	.	.	.	.	.	.	.	.	.	.	.	.	.	.	.	.	.	No	No	No	No
422-843	Strongly<br>Agree	<br>Agree	Don't Know or<br>Not Applicable	Strongly<br>Agree	Strongly<br>Agree	Strongly<br>Agree	Strongly<br>Agree	<br>Strongly<br>Agree	Female	No	White	-	-	-	-	-		Transthoracic aortic valve replacement (TAVR)	Timely - SAVR/TAVR indicated or appropriate to consider at this time		.	.	.	.	.		.	.	.	.	.	.	.	.	.	.	.	.	.	.	.	.	.	.	.	No	No	No	No
422-844	Strongly<br>Agree	Strongly<br>Agree	Strongly<br>Agree	Strongly<br>Agree	Strongly<br>Agree	Strongly<br>Agree	Strongly<br>Agree	<br>Strongly<br>Agree	Female	No	White	-	-	-	-	-		Surgical aortic valve replacement (SAVR)	Timely - SAVR/TAVR indicated or appropriate to consider at this time		.	.	.	.	.		.	.	.	.	.	.	.	.	.	.	.	.	.	.	.	.	.	.	.	No	No	No	No
422-845	Strongly<br>Agree	Strongly<br>Agree	Strongly<br>Agree	Strongly<br>Agree	Strongly<br>Agree	Strongly<br>Agree	Strongly<br>Agree	<br>Strongly<br>Agree	Female	No	White	-	-	-	-	-		Transthoracic aortic valve replacement (TAVR)	Timely - SAVR/TAVR indicated or appropriate to consider at this time		.	.	.	.	.		.	.	.	.	.	.	.	.	.	.	.	.	.	.	.	.	.	.	.	Yes	No	No	No
422-846	Strongly<br>Agree	Strongly<br>Agree	Strongly<br>Agree	Strongly<br>Agree	Strongly<br>Agree	Strongly<br>Agree	Strongly<br>Agree	<br>Strongly<br>Agree	Male	No	White	-	-	-	-	-		Transthoracic aortic valve replacement (TAVR)	Timely - SAVR/TAVR indicated or appropriate to consider at this time		.	.	.	.	.		.	.	.	.	.	.	.	.	.	.	.	.	.	.	.	.	.	.	.	Yes	No	No	No
422-847	Strongly<br>Agree	Strongly<br>Agree	Strongly<br>Agree	Strongly<br>Agree	Strongly<br>Agree	Strongly<br>Agree	<br>Agree	<br>Strongly<br>Agree	Female	No	White	-	-	-	-	-		Surgical aortic valve replacement (SAVR)	Timely - SAVR/TAVR indicated or appropriate to consider at this time		.	.	.	.	.		.	.	.	.	.	.	.	.	.	.	.	.	.	.	.	.	.	.	.	No	No	No	No
422-848	<br>Agree	<br>Agree	<br>Agree	<br>Agree	<br>Agree	Neither Agree<br>nor Disagree	<br>Agree	<br><br>Agree	Female	No	White	-	-	-	-	-		Transthoracic aortic valve replacement (TAVR)	Timely - SAVR/TAVR indicated or appropriate to consider at this time		.	.	.	.	.		.	.	.	.	.	.	.	.	.	.	.	.	.	.	.	.	.	.	.	No	No	No	No
422-849	<br>Agree	<br>Agree	<br>Agree	<br>Agree	<br>Agree	<br>Agree	<br>Agree	<br><br>Agree	Female	No	White	-	-	-	-	-		Transthoracic aortic valve replacement (TAVR)	Timely - SAVR/TAVR indicated or appropriate to consider at this time		.	.	.	.	.		.	.	.	.	.	.	.	.	.	.	.	.	.	.	.	.	.	.	.	No	Yes	No	No
422-850	Strongly<br>Agree	Strongly<br>Agree	Strongly<br>Agree	Strongly<br>Agree	Strongly<br>Agree	<br>Agree	Strongly<br>Agree	<br>Strongly<br>Agree	Female	No	White	-	-	-	-	-		Transthoracic aortic valve replacement (TAVR)	Timely - SAVR/TAVR indicated or appropriate to consider at this time		.	.	.	.	.		.	.	.	.	.	.	.	.	.	.	.	.	.	.	.	.	.	.	.	No	No	No	No
422-851	Strongly<br>Agree	<br>Agree	Strongly<br>Agree	<br>Agree	<br>Agree	<br>Agree	Strongly<br>Agree	<br><br>Agree	Female	No	White	-	-	-	-	-		Transthoracic aortic valve replacement (TAVR)	Timely - SAVR/TAVR indicated or appropriate to consider at this time		.	.	.	.	.		.	.	.	.	.	.	.	.	.	.	.	.	.	.	.	.	.	.	.	No	No	No	No
422-852	<br>Agree	<br>Agree	<br>Agree	<br>Agree	<br>Agree	<br>Agree	<br>Agree	<br><br>Agree	Male	No	White	-	-	-	-	-		Surgical aortic valve replacement (SAVR)	Timely - SAVR/TAVR indicated or appropriate to consider at this time		.	.	.	.	.		.	.	.	.	.	.	.	.	.	.	.	.	.	.	.	.	.	.	.	No	Yes	No	No
422-853	<br>Agree	<br>Agree	<br>Agree	<br>Agree	<br>Agree	<br>Agree	<br>Agree	<br>Neither Agree<br>nor Disagree	Female	No	White	-	-	-	-	-		Medical management (including balloon valvuloplasty)	Timely - SAVR/TAVR indicated or appropriate to consider at this time	No	Yes	No	No	No	No	No	Moderate	No	No	No	No	III	5.0999	1.1	66	0.85	45.7	Patient preference	-	-	-	-	-	Other, please describe	Symptoms Possibly Secondary to Underlying Lung Disease and CAD requiring PCI
422-854	Strongly<br>Agree	Strongly<br>Agree	Strongly<br>Agree	<br>Agree	<br>Agree	<br>Agree	<br>Agree	<br>Strongly<br>Agree	Male	No	White	-	-	-	-	-		Transthoracic aortic valve replacement (TAVR)	Timely - SAVR/TAVR indicated or appropriate to consider at this time		.	.	.	.	.		.	.	.	.	.	.	.	.	.	.	.	.	.	.	.	.	.	.	.	No	No	No	No
422-855	Strongly<br>Agree	Strongly<br>Agree	Strongly<br>Agree	Strongly<br>Agree	Strongly<br>Agree	Strongly<br>Agree	Strongly<br>Agree	<br><br>Agree	Female	No	White	-	-	-	-	-		Surgical aortic valve replacement (SAVR)	Late - Advanced disease but patient will still likely benefit from SAVR/TAVR		.	.	.	.	.		.	.	.	.	.	.	.	.	.	.	.	.	.	.	.	.	.	.	.	No	No	No	No
422-856	Strongly<br>Agree	Strongly<br>Agree	Strongly<br>Agree	Strongly<br>Agree	Strongly<br>Agree	Strongly<br>Agree	Strongly<br>Agree	<br>Strongly<br>Agree	Male	No	White	-	-	-	-	-		Surgical aortic valve replacement (SAVR)	Timely - SAVR/TAVR indicated or appropriate to consider at this time		.	.	.	.	.		.	.	.	.	.	.	.	.	.	.	.	.	.	.	.	.	.	.	.	No	Yes	No	No
422-857	Strongly<br>Agree	Strongly<br>Agree	Strongly<br>Agree	Strongly<br>Agree	Strongly<br>Agree	Strongly<br>Agree	Strongly<br>Agree	<br>Strongly<br>Agree	Male	No	White	-	-	-	-	-		Surgical aortic valve replacement (SAVR)	Timely - SAVR/TAVR indicated or appropriate to consider at this time		.	.	.	.	.		.	.	.	.	.	.	.	.	.	.	.	.	.	.	.	.	.	.	.	No	No	No	No
422-858	<br>Agree	<br>Agree	<br>Agree	<br>Agree	<br>Agree	<br>Agree	<br>Agree	<br><br>Agree	Female	No	White	-	-	-	-	-		Transthoracic aortic valve replacement (TAVR)	Timely - SAVR/TAVR indicated or appropriate to consider at this time		.	.	.	.	.		.	.	.	.	.	.	.	.	.	.	.	.	.	.	.	.	.	.	.	No	No	No	No
422-859	Strongly<br>Agree	Strongly<br>Agree	Strongly<br>Agree	Strongly<br>Agree	Strongly<br>Agree	Strongly<br>Agree	Strongly<br>Agree	<br>Strongly<br>Agree	Female	No	White	-	-	-	-	-		Transthoracic aortic valve replacement (TAVR)	Timely - SAVR/TAVR indicated or appropriate to consider at this time		.	.	.	.	.		.	.	.	.	.	.	.	.	.	.	.	.	.	.	.	.	.	.	.	Yes	Yes	No	No
422-860	Strongly<br>Agree	Strongly<br>Agree	Strongly<br>Agree	Strongly<br>Agree	Strongly<br>Agree	Strongly<br>Agree	Strongly<br>Agree	<br>Strongly<br>Agree	Female	No	White	-	-	-	-	-		Transthoracic aortic valve replacement (TAVR)	Timely - SAVR/TAVR indicated or appropriate to consider at this time		.	.	.	.	.		.	.	.	.	.	.	.	.	.	.	.	.	.	.	.	.	.	.	.	No	No	No	No
422-861	Strongly<br>Agree	<br>Agree	Don't Know or<br>Not Applicable	<br>Agree	Don't Know or<br>Not Applicable	Don't Know or<br>Not Applicable	<br>Agree	<br><br>Agree	Male	No	White	-	-	-	-	-		Medical management (including balloon valvuloplasty)	Early - Likely to require SAVR/TAVR in 6-12 months	No	No	No	No	No	No	No	Moderate	Yes	No	No	No	I	1.26	1.2	68	1.09	42	Patient preference	-	-	-	-	-	Other, please describe	asymptomatic
422-862	<br>Agree	<br>Agree	<br>Agree	<br>Agree	<br>Agree	<br>Agree	<br>Agree	<br><br>Agree	Male	No	White	-	-	-	-	-		Transthoracic aortic valve replacement (TAVR)	Timely - SAVR/TAVR indicated or appropriate to consider at this time		.	.	.	.	.		.	.	.	.	.	.	.	.	.	.	.	.	.	.	.	.	.	.	.	Yes	Yes	No	No
422-863	Strongly<br>Agree	<br>Agree	Strongly<br>Agree	<br>Agree	<br>Agree	<br>Agree	Strongly<br>Agree	<br><br>Agree	Male	No	White	-	-	-	-	-		Medical management (including balloon valvuloplasty)	Early - Likely to require SAVR/TAVR in 6-12 months	No	No	No	No	No	No	No	None	Yes	Yes	No	No	I	3.94	1.1	72	0.71	37	Patient preference	-	-	-	-	-	Other, please describe	Lack of Symptoms
422-864	Strongly<br>Agree	Strongly<br>Agree	Strongly<br>Agree	<br>Agree	<br>Agree	<br>Agree	<br>Agree	<br><br>Agree	Male	Yes	White	-	-	-	-	-		Medical management (including balloon valvuloplasty)	Timely - SAVR/TAVR indicated or appropriate to consider at this time	Yes	No	Yes	No	No	No	No	None	Yes	No	No	No	III	12.76	4.8	50	1	48	-	-	-	-	-	-	Other, please describe	low platelets, waiting for new valve to be FDA approved
422-865	Strongly<br>Agree	Strongly<br>Agree	Strongly<br>Agree	Strongly<br>Agree	Strongly<br>Agree	Strongly<br>Agree	Strongly<br>Agree	<br>Strongly<br>Agree	Male	No	White	-	-	-	-	-		Surgical aortic valve replacement (SAVR)	Timely - SAVR/TAVR indicated or appropriate to consider at this time		.	.	.	.	.		.	.	.	.	.	.	.	.	.	.	.	.	.	.	.	.	.	.	.	No	Yes	No	Yes
422-866	Strongly<br>Agree	Strongly<br>Agree	Strongly<br>Agree	Strongly<br>Agree	Strongly<br>Agree	Strongly<br>Agree	Strongly<br>Agree	<br>Strongly<br>Agree	Male	No	White	-	-	-	-	-		Surgical aortic valve replacement (SAVR)	Timely - SAVR/TAVR indicated or appropriate to consider at this time		.	.	.	.	.		.	.	.	.	.	.	.	.	.	.	.	.	.	.	.	.	.	.	.	No	No	No	No
422-867	<br>Agree	<br>Agree	Strongly<br>Agree	Strongly<br>Agree	Strongly<br>Agree	<br>Agree	Strongly<br>Agree	<br>Strongly<br>Agree	Female	No	White	-	-	-	-	-		Transthoracic aortic valve replacement (TAVR)	Late - Advanced disease but patient will still likely benefit from SAVR/TAVR		.	.	.	.	.		.	.	.	.	.	.	.	.	.	.	.	.	.	.	.	.	.	.	.	No	No	Yes	No
422-868	Don't Know or<br>Not Applicable	Neither Agree<br>nor Disagree	<br>Agree	Neither Agree<br>nor Disagree	Neither Agree<br>nor Disagree	<br>Agree	Strongly<br>Agree	<br>Strongly<br>Agree	Male	No	White	-	-	-	-	-		Transthoracic aortic valve replacement (TAVR)	Timely - SAVR/TAVR indicated or appropriate to consider at this time		.	.	.	.	.		.	.	.	.	.	.	.	.	.	.	.	.	.	.	.	.	.	.	.	No	No	No	No
422-869	Strongly<br>Agree	Strongly<br>Agree	Strongly<br>Agree	Strongly<br>Agree	Strongly<br>Agree	Strongly<br>Agree	Strongly<br>Agree	<br>Strongly<br>Agree	Male	No	White	-	-	-	-	-		Medical management (including balloon valvuloplasty)	Early - Likely to require SAVR/TAVR in 6-12 months	No	No	Yes	No	No	No	No	Mild	No	Yes	No	No	II	7.76	1.42	30	1.18	19.5	-	-	-	-	-	-	Other, please describe	Not severe AS
422-870	<br>Agree	<br>Agree	<br>Agree	<br>Agree	<br>Agree	<br>Agree	<br>Agree	<br><br>Agree	Male	No	White	-	-	-	-	-		Transthoracic aortic valve replacement (TAVR)	Timely - SAVR/TAVR indicated or appropriate to consider at this time		.	.	.	.	.		.	.	.	.	.	.	.	.	.	.	.	.	.	.	.	.	.	.	.	Yes	Yes	No	Yes
422-871	Strongly<br>Agree	Strongly<br>Agree	Strongly<br>Agree	<br>Agree	<br>Agree	<br>Agree	Strongly<br>Agree	<br>Strongly<br>Agree	Female	No	White	-	-	-	-	-		Medical management (including balloon valvuloplasty)	Late - Advanced disease but patient will still likely benefit from SAVR/TAVR	Yes	Yes	Yes	Yes	No	No	No	None	Yes	Yes	No	No	IV	27.5	2.6	65	0.6	37	-	-	Acute MI within past 30 days	-	-	-	-
422-872	Strongly<br>Agree	Strongly<br>Agree	Strongly<br>Agree	Strongly<br>Agree	Strongly<br>Agree	Strongly<br>Agree	Strongly<br>Agree	<br>Strongly<br>Agree	Female	No	White	-	-	-	-	-		Transthoracic aortic valve replacement (TAVR)	Timely - SAVR/TAVR indicated or appropriate to consider at this time		.	.	.	.	.		.	.	.	.	.	.	.	.	.	.	.	.	.	.	.	.	.	.	.	No	No	No	No
422-873	<br>Agree	<br>Agree	<br>Agree	Strongly<br>Agree	Strongly<br>Agree	Strongly<br>Agree	Strongly<br>Agree	<br><br>Agree	Female	No	White	-	-	-	-	-		Surgical aortic valve replacement (SAVR)	Timely - SAVR/TAVR indicated or appropriate to consider at this time		.	.	.	.	.		.	.	.	.	.	.	.	.	.	.	.	.	.	.	.	.	.	.	.	No	No	No	No
422-874	Strongly<br>Agree	Strongly<br>Agree	<br>Agree	<br>Agree	<br>Agree	<br>Agree	<br>Agree	<br>Strongly<br>Agree	Male	No	White	-	-	-	-	-		Transthoracic aortic valve replacement (TAVR)	Timely - SAVR/TAVR indicated or appropriate to consider at this time		.	.	.	.	.		.	.	.	.	.	.	.	.	.	.	.	.	.	.	.	.	.	.	.	No	No	No	No
422-875	<br>Agree	<br>Agree	Strongly<br>Agree	<br>Agree	<br>Agree	Strongly<br>Agree	Strongly<br>Agree	<br>Strongly<br>Agree	Male	No	White	-	-	-	-	-		Transthoracic aortic valve replacement (TAVR)	Timely - SAVR/TAVR indicated or appropriate to consider at this time		.	.	.	.	.		.	.	.	.	.	.	.	.	.	.	.	.	.	.	.	.	.	.	.	Yes	No	No	No
422-876	<br>Agree	<br>Agree	<br>Agree	<br>Agree	<br>Agree	<br>Agree	<br>Agree	<br><br>Agree	Male	No	White	-	-	-	-	-		Transthoracic aortic valve replacement (TAVR)	Timely - SAVR/TAVR indicated or appropriate to consider at this time		.	.	.	.	.		.	.	.	.	.	.	.	.	.	.	.	.	.	.	.	.	.	.	.	No	No	No	Yes
422-877	Neither Agree<br>nor Disagree	Neither Agree<br>nor Disagree	Strongly<br>Agree	<br>Agree	Strongly<br>Agree	Strongly<br>Agree	Strongly<br>Agree	<br>Strongly<br>Agree	Female	No	White	-	-	-	-	-		Medical management (including balloon valvuloplasty)	Timely - SAVR/TAVR indicated or appropriate to consider at this time	No	No	No	No	No	No	No	Severe	Yes	No	No	Yes	III	10	0.67	55	0.71	42	Patient preference	-	-	-	-	-	-
422-878	<br>Agree	<br>Agree	<br>Agree	<br>Agree	<br>Agree	<br>Agree	<br>Agree	<br>Strongly<br>Agree	Male	No	White	-	-	-	-	-		Medical management (including balloon valvuloplasty)	Too early - Premature for consideration of SAVR/TAVR	No	No	No	No	No	Yes	No	Moderate	No	Yes	No	Yes	IV	1	1.2	55	1.1	27	-	-	-	-	-	-	Other, please describe	Not bad enough for consideration
422-879	Strongly<br>Agree	Strongly<br>Agree	Strongly<br>Agree	Strongly<br>Agree	Strongly<br>Agree	Strongly<br>Agree	Strongly<br>Agree	<br>Don't Know or <br>Not Applicable	Female	No	White	-	-	-	-	-		Medical management (including balloon valvuloplasty)	Timely - SAVR/TAVR indicated or appropriate to consider at this time	No	No	No	No	No	No	No	Mild	No	No	No	No	III	7	1.12	55	0.63	21.4	Patient preference	-	-	-	-	-	-
422-880	Strongly<br>Agree	<br>Agree	<br>Agree	Strongly<br>Agree	Strongly<br>Agree	Strongly<br>Agree	Strongly<br>Agree	<br>Strongly<br>Agree	Male	No	White	-	-	-	-	-		Surgical aortic valve replacement (SAVR)	Timely - SAVR/TAVR indicated or appropriate to consider at this time		.	.	.	.	.		.	.	.	.	.	.	.	.	.	.	.	.	.	.	.	.	.	.	.	No	No	No	No
422-881	Strongly<br>Agree	Strongly<br>Agree	Strongly<br>Agree	Strongly<br>Agree	Strongly<br>Agree	Strongly<br>Agree	Strongly<br>Agree	<br>Strongly<br>Agree	Female	No	White	-	-	-	-	-		Transthoracic aortic valve replacement (TAVR)	Timely - SAVR/TAVR indicated or appropriate to consider at this time		.	.	.	.	.		.	.	.	.	.	.	.	.	.	.	.	.	.	.	.	.	.	.	.	Yes	Yes	No	No
422-882	Strongly<br>Agree	Strongly<br>Agree	Strongly<br>Agree	Strongly<br>Agree	Strongly<br>Agree	Strongly<br>Agree	Strongly<br>Agree	<br>Strongly<br>Agree	Female	No	White	-	-	-	-	-		Transthoracic aortic valve replacement (TAVR)	Timely - SAVR/TAVR indicated or appropriate to consider at this time		.	.	.	.	.		.	.	.	.	.	.	.	.	.	.	.	.	.	.	.	.	.	.	.	No	No	No	No
422-883	Strongly<br>Agree	Strongly<br>Agree	Strongly<br>Agree	Strongly<br>Agree	Strongly<br>Agree	Strongly<br>Agree	Strongly<br>Agree	<br><br>Agree	Male	No	White	-	-	-	-	-		Transthoracic aortic valve replacement (TAVR)	Timely - SAVR/TAVR indicated or appropriate to consider at this time		.	.	.	.	.		.	.	.	.	.	.	.	.	.	.	.	.	.	.	.	.	.	.	.	No	No	No	No
422-884	Strongly<br>Agree	Strongly<br>Agree	Strongly<br>Agree	Strongly<br>Agree	Strongly<br>Agree	Strongly<br>Agree	Strongly<br>Agree	<br>Strongly<br>Agree	Female	No	White	-	-	-	-	-		Surgical aortic valve replacement (SAVR)	Timely - SAVR/TAVR indicated or appropriate to consider at this time		.	.	.	.	.		.	.	.	.	.	.	.	.	.	.	.	.	.	.	.	.	.	.	.	No	No	No	No
422-885	<br>Agree	<br>Agree	<br>Agree	Strongly<br>Agree	Strongly<br>Agree	Strongly<br>Agree	Strongly<br>Agree	<br><br>Agree	Male	No	White	-	-	-	-	-		Transthoracic aortic valve replacement (TAVR)	Late - Advanced disease but patient will still likely benefit from SAVR/TAVR		.	.	.	.	.		.	.	.	.	.	.	.	.	.	.	.	.	.	.	.	.	.	.	.	No	Yes	No	Yes
422-886	Strongly<br>Agree	Strongly<br>Agree	Strongly<br>Agree	Don't Know or<br>Not Applicable	Strongly<br>Agree	Strongly<br>Agree	Strongly<br>Agree	<br>Strongly<br>Agree	Male	No	White	-	-	-	-	-		Surgical aortic valve replacement (SAVR)	Timely - SAVR/TAVR indicated or appropriate to consider at this time		.	.	.	.	.		.	.	.	.	.	.	.	.	.	.	.	.	.	.	.	.	.	.	.	No	Yes	No	No
422-887	Strongly<br>Agree	Strongly<br>Agree	Strongly<br>Agree	Strongly<br>Agree	Strongly<br>Agree	Strongly<br>Agree	Strongly<br>Agree	<br>Strongly<br>Agree	Female	No	White	-	-	-	-	-		Surgical aortic valve replacement (SAVR)	Timely - SAVR/TAVR indicated or appropriate to consider at this time		.	.	.	.	.		.	.	.	.	.	.	.	.	.	.	.	.	.	.	.	.	.	.	.	No	No	No	No
422-888	<br>Agree	<br>Agree	<br>Agree	<br>Agree	<br>Agree	<br>Agree	<br>Agree	<br><br>Agree	Male	No	White	-	-	-	-	-		Surgical aortic valve replacement (SAVR)	Timely - SAVR/TAVR indicated or appropriate to consider at this time		.	.	.	.	.		.	.	.	.	.	.	.	.	.	.	.	.	.	.	.	.	.	.	.	No	No	No	No
422-889	<br>Agree	Strongly<br>Agree	Strongly<br>Agree	<br>Agree	<br>Agree	<br>Agree	<br>Agree	<br><br>Agree	Male	No	White	-	-	-	-	-		Transthoracic aortic valve replacement (TAVR)	Timely - SAVR/TAVR indicated or appropriate to consider at this time		.	.	.	.	.		.	.	.	.	.	.	.	.	.	.	.	.	.	.	.	.	.	.	.	Yes	No	No	No
422-890	Strongly<br>Agree	Strongly<br>Agree	Strongly<br>Agree	Strongly<br>Agree	Strongly<br>Agree	Strongly<br>Agree	Strongly<br>Agree	<br>Don't Know or <br>Not Applicable	Male	No	White	-	-	-	-	-		Medical management (including balloon valvuloplasty)	Too late - Patient is very unlikely to benefit from SAVR/TAVR at this advanced stage	No	No	Yes	No	No	No	No	None	No	No	No	No	II	6.4	0.8	55	0.8	17.3	Patient preference	-	-	-	-	-	-
422-891	<br>Agree	<br>Agree	<br>Agree	<br>Agree	<br>Agree	<br>Agree	<br>Agree	<br>Neither Agree<br>nor Disagree	Female	No	-	Black/African American	-	-	-	-		Medical management (including balloon valvuloplasty)	Timely - SAVR/TAVR indicated or appropriate to consider at this time	No	No	No	No	No	No	No	None	No	No	No	No	IV	3.98	1.3	47	0.5	50	-	-	-	-	-	-	Other, please describe	waiting for new trial to begin
422-892	Neither Agree<br>nor Disagree	<br>Agree	<br>Agree	<br>Agree	<br>Agree	Neither Agree<br>nor Disagree	Neither Agree<br>nor Disagree	<br>Neither Agree<br>nor Disagree	Female	No	White	-	-	-	-	-		Medical management (including balloon valvuloplasty)	Timely - SAVR/TAVR indicated or appropriate to consider at this time	Yes	No	No	No	No	No	No	None	No	No	No	No	II	3.04	1	69	0.6	51	-	-	-	-	-	-	Other, please describe	She was being considered for possible TAVR however due to upcoming bladder surgery patient had BAV on 12/16/2013 to temporize symptoms of aortic stenosis.
422-893	<br>Agree	<br>Agree	<br>Agree	<br>Agree	<br>Agree	<br>Agree	<br>Agree	<br><br>Agree	Female	No	White	-	-	-	-	-		Transthoracic aortic valve replacement (TAVR)	Timely - SAVR/TAVR indicated or appropriate to consider at this time		.	.	.	.	.		.	.	.	.	.	.	.	.	.	.	.	.	.	.	.	.	.	.	.	No	No	No	No
422-894	<br>Agree	<br>Agree	Strongly<br>Agree	<br>Agree	Strongly<br>Agree	<br>Agree	Strongly<br>Agree	<br><br>Agree	Male	No	White	-	-	-	-	-		Surgical aortic valve replacement (SAVR)	Timely - SAVR/TAVR indicated or appropriate to consider at this time		.	.	.	.	.		.	.	.	.	.	.	.	.	.	.	.	.	.	.	.	.	.	.	.	Yes	No	No	No
422-895	Strongly<br>Agree	Strongly<br>Agree	Strongly<br>Agree	Strongly<br>Agree	Strongly<br>Agree	Strongly<br>Agree	Strongly<br>Agree	<br>Strongly<br>Agree	Male	No	White	-	-	-	-	-		Surgical aortic valve replacement (SAVR)	Timely - SAVR/TAVR indicated or appropriate to consider at this time		.	.	.	.	.		.	.	.	.	.	.	.	.	.	.	.	.	.	.	.	.	.	.	.	No	No	No	No
422-896	<br>Agree	<br>Agree	<br>Agree	Neither Agree<br>nor Disagree	<br>Agree	<br>Agree	Neither Agree<br>nor Disagree	<br><br>Agree	Female	No	White	-	-	-	-	-		Medical management (including balloon valvuloplasty)	Early - Likely to require SAVR/TAVR in 6-12 months	Yes	No	No	No	No	No	No	Severe	No	No	No	Yes	III	17.899	1.4	55	0.6	47	-	Futility (estimated life expectancy <12 months due to noncardiac condition)	-	-	-	-	-
422-897	<br>Agree	<br>Agree	<br>Agree	<br>Agree	<br>Agree	<br>Agree	<br>Agree	<br><br>Agree	Female	No	White	-	-	-	-	-		Medical management (including balloon valvuloplasty)	Too early - Premature for consideration of SAVR/TAVR	No	No	No	No	No	No	No	Mild	No	No	No	No	I	2.85	1.2	55	2	4	-	-	-	-	-	-	Other, please describe	not warrented
422-898	<br>Agree	<br>Agree	<br>Agree	<br>Agree	<br>Agree	<br>Agree	Neither Agree<br>nor Disagree	<br><br>Agree	Male	No	White	-	-	-	-	-		Transthoracic aortic valve replacement (TAVR)	Timely - SAVR/TAVR indicated or appropriate to consider at this time		.	.	.	.	.		.	.	.	.	.	.	.	.	.	.	.	.	.	.	.	.	.	.	.	Yes	No	No	No
422-899	Strongly<br>Agree	Strongly<br>Agree	Strongly<br>Agree	Strongly<br>Agree	Strongly<br>Agree	Strongly<br>Agree	Strongly<br>Agree	<br>Strongly<br>Agree	Female	No	White	-	-	-	-	-		Transthoracic aortic valve replacement (TAVR)	Timely - SAVR/TAVR indicated or appropriate to consider at this time		.	.	.	.	.		.	.	.	.	.	.	.	.	.	.	.	.	.	.	.	.	.	.	.	No	Yes	No	No
422-900	Strongly<br>Agree	Strongly<br>Agree	Strongly<br>Agree	<br>Agree	Don't Know or<br>Not Applicable	Don't Know or<br>Not Applicable	<br>Agree	<br><br>Agree	Male	No	White	-	-	-	-	-		Medical management (including balloon valvuloplasty)	Early - Likely to require SAVR/TAVR in 6-12 months	No	No	No	No	No	No	No	Severe	Yes	No	No	No	I	2.6459	1.2	63	0.89	50	-	-	-	-	-	-	Other, please describe	clinically stable, high risk surgical
422-901	Strongly<br>Agree	<br>Agree	Strongly<br>Agree	<br>Agree	<br>Agree	Strongly<br>Agree	<br>Agree	<br>Strongly<br>Agree	Male	No	White	-	-	-	-	-		Transthoracic aortic valve replacement (TAVR)	Timely - SAVR/TAVR indicated or appropriate to consider at this time		.	.	.	.	.		.	.	.	.	.	.	.	.	.	.	.	.	.	.	.	.	.	.	.	Yes	Yes	No	No
422-902	Strongly<br>Agree	Strongly<br>Agree	Strongly<br>Agree	Strongly<br>Agree	<br>Agree	<br>Agree	<br>Agree	<br><br>Agree	Male	No	White	-	-	-	-	-		Transthoracic aortic valve replacement (TAVR)	Early - Likely to require SAVR/TAVR in 6-12 months		.	.	.	.	.		.	.	.	.	.	.	.	.	.	.	.	.	.	.	.	.	.	.	.	Yes	Yes	No	Yes
422-903	<br>Agree	<br>Agree	Strongly<br>Agree	Strongly<br>Agree	<br>Agree	Strongly<br>Agree	Strongly<br>Agree	<br>Strongly<br>Agree	Female	No	White	-	-	-	-	-		Medical management (including balloon valvuloplasty)	Early - Likely to require SAVR/TAVR in 6-12 months	No	No	No	No	No	Yes	No	None	Yes	No	No	No	I	6.6	2.1	55	1.05	40	Patient preference	-	-	-	-	-	Other, please describe	Lack Of Symptoms
422-904	Strongly<br>Agree	Strongly<br>Agree	Strongly<br>Agree	Strongly<br>Agree	Strongly<br>Agree	Strongly<br>Agree	Strongly<br>Agree	<br>Strongly<br>Agree	Female	No	White	-	-	-	-	-		Transthoracic aortic valve replacement (TAVR)	Timely - SAVR/TAVR indicated or appropriate to consider at this time		.	.	.	.	.		.	.	.	.	.	.	.	.	.	.	.	.	.	.	.	.	.	.	.	No	Yes	No	No
422-905	Strongly<br>Agree	<br>Agree	Strongly<br>Agree	Strongly<br>Agree	Strongly<br>Agree	Strongly<br>Agree	Strongly<br>Agree	<br>Strongly<br>Agree	Female	No	White	-	-	-	-	-		Transthoracic aortic valve replacement (TAVR)	Timely - SAVR/TAVR indicated or appropriate to consider at this time		.	.	.	.	.		.	.	.	.	.	.	.	.	.	.	.	.	.	.	.	.	.	.	.	Yes	No	Yes	Yes
422-906	Strongly<br>Agree	Strongly<br>Agree	Strongly<br>Agree	Strongly<br>Agree	Strongly<br>Agree	Strongly<br>Agree	Strongly<br>Agree	<br>Strongly<br>Agree	Female	No	White	-	-	-	-	-		Transthoracic aortic valve replacement (TAVR)	Timely - SAVR/TAVR indicated or appropriate to consider at this time		.	.	.	.	.		.	.	.	.	.	.	.	.	.	.	.	.	.	.	.	.	.	.	.	No	Yes	No	No
422-907	Strongly<br>Agree	Strongly<br>Agree	Strongly<br>Agree	Strongly<br>Agree	Strongly<br>Agree	Strongly<br>Agree	Strongly<br>Agree	<br>Don't Know or <br>Not Applicable	Male	No	White	-	-	-	-	-		Medical management (including balloon valvuloplasty)	Timely - SAVR/TAVR indicated or appropriate to consider at this time	No	Yes	No	No	No	No	Yes	None	No	Yes	No	No	IV	5.19	0.8	33	0.7	35	-	-	-	-	-	-	Other, please describe	Study unavailable for valve size
422-908	Strongly<br>Agree	Strongly<br>Agree	Strongly<br>Agree	Strongly<br>Agree	<br>Agree	<br>Agree	<br>Agree	<br><br>Agree	Male	No	White	-	-	-	-	-		Medical management (including balloon valvuloplasty)	Timely - SAVR/TAVR indicated or appropriate to consider at this time	No	No	No	No	No	No	No	None	No	No	No	Yes	III	1.8	1	63	0.8	41	Patient preference	-	-	-	-	-	Other, please describe	Patient has several other issues (including Dementia) and chose to be medically managed until further notice
422-909	Neither Agree<br>nor Disagree	<br>Agree	Strongly<br>Agree	<br>Agree	<br>Agree	Neither Agree<br>nor Disagree	Strongly<br>Agree	<br>Neither Agree<br>nor Disagree	Male	No	White	-	-	-	-	-		Medical management (including balloon valvuloplasty)	Timely - SAVR/TAVR indicated or appropriate to consider at this time	No	No	No	No	No	No	No	Mild	No	No	No	No	III	6.5	1.1	30	0.7	16	Patient preference	-	-	-	-	-	Other, please describe	Patient would like TAVR but chose to wait until he is certain
422-910	Strongly<br>Agree	Strongly<br>Agree	Strongly<br>Agree	Strongly<br>Agree	Strongly<br>Agree	Strongly<br>Agree	Strongly<br>Agree	<br>Strongly<br>Agree	Female	No	White	-	-	-	-	-		Transthoracic aortic valve replacement (TAVR)	Late - Advanced disease but patient will still likely benefit from SAVR/TAVR		.	.	.	.	.		.	.	.	.	.	.	.	.	.	.	.	.	.	.	.	.	.	.	.	Yes	No	No	No
422-911	<br>Agree	Strongly<br>Agree	Strongly<br>Agree	<br>Agree	<br>Agree	Strongly<br>Agree	<br>Agree	<br><br>Agree	Male	No	White	-	-	-	-	-		Transthoracic aortic valve replacement (TAVR)	Early - Likely to require SAVR/TAVR in 6-12 months		.	.	.	.	.		.	.	.	.	.	.	.	.	.	.	.	.	.	.	.	.	.	.	.	No	Yes	No	Yes
422-912	<br>Agree	Strongly<br>Agree	Strongly<br>Agree	Strongly<br>Agree	<br>Agree	<br>Agree	Strongly<br>Agree	<br>Strongly<br>Agree	Male	No	-	Black/African American	-	-	-	-		Surgical aortic valve replacement (SAVR)	Timely - SAVR/TAVR indicated or appropriate to consider at this time		.	.	.	.	.		.	.	.	.	.	.	.	.	.	.	.	.	.	.	.	.	.	.	.	No	Yes	No	No
422-913	<br>Agree	<br>Agree	<br>Agree	<br>Agree	<br>Agree	Neither Agree<br>nor Disagree	<br>Agree	<br>Strongly<br>Agree	Male	No	White	-	-	-	-	-		Medical management (including balloon valvuloplasty)	Early - Likely to require SAVR/TAVR in 6-12 months	No	No	No	No	No	No	No	None	No	No	No	No	I	2.75	0.5	70	0.8	48	Patient preference	-	-	-	-	-	Other, please describe	Lack of Symptoms
422-914	Strongly<br>Agree	Strongly<br>Agree	Strongly<br>Agree	Strongly<br>Agree	<br>Agree	<br>Agree	<br>Agree	<br><br>Agree	Female	No	White	-	-	-	-	-		Transthoracic aortic valve replacement (TAVR)	Timely - SAVR/TAVR indicated or appropriate to consider at this time		.	.	.	.	.		.	.	.	.	.	.	.	.	.	.	.	.	.	.	.	.	.	.	.	No	No	No	No
422-915	Strongly<br>Agree	Strongly<br>Agree	Strongly<br>Agree	Strongly<br>Agree	Strongly<br>Agree	Strongly<br>Agree	Strongly<br>Agree	<br>Strongly<br>Agree	Female	No	White	-	-	-	-	-		Medical management (including balloon valvuloplasty)	Late - Advanced disease but patient will still likely benefit from SAVR/TAVR	Yes	Yes	Yes	No	No	No	No	Moderate	No	Yes	No	No	IV	18.26	1.52	45	1.06	7	-	-	-	-	-	-	Other, please describe	Respiratory failure secondary to pneumonia. Salvage BAV
422-916	Strongly<br>Agree	Strongly<br>Agree	Strongly<br>Agree	Strongly<br>Agree	Strongly<br>Agree	Strongly<br>Agree	Strongly<br>Agree	<br>Strongly<br>Agree	Female	No	White	-	-	-	-	-		Transthoracic aortic valve replacement (TAVR)	Late - Advanced disease but patient will still likely benefit from SAVR/TAVR		.	.	.	.	.		.	.	.	.	.	.	.	.	.	.	.	.	.	.	.	.	.	.	.	No	No	No	No
422-917	Strongly<br>Agree	Strongly<br>Agree	Strongly<br>Agree	<br>Agree	Strongly<br>Agree	Strongly<br>Agree	Strongly<br>Agree	<br>Strongly<br>Agree	Male	No	White	-	-	-	-	-		Surgical aortic valve replacement (SAVR)	Timely - SAVR/TAVR indicated or appropriate to consider at this time		.	.	.	.	.		.	.	.	.	.	.	.	.	.	.	.	.	.	.	.	.	.	.	.	No	No	No	No
422-918	<br>Agree	<br>Agree	<br>Agree	<br>Agree	<br>Agree	<br>Agree	<br>Agree	<br><br>Agree	Male	No	White	-	-	-	-	-		Transthoracic aortic valve replacement (TAVR)	Timely - SAVR/TAVR indicated or appropriate to consider at this time		.	.	.	.	.		.	.	.	.	.	.	.	.	.	.	.	.	.	.	.	.	.	.	.	No	No	No	No
422-919	<br>Agree	<br>Agree	<br>Agree	<br>Agree	Strongly<br>Agree	Strongly<br>Agree	Strongly<br>Agree	<br><br>Agree	Female	No	White	-	-	-	-	-		Transthoracic aortic valve replacement (TAVR)	Timely - SAVR/TAVR indicated or appropriate to consider at this time		.	.	.	.	.		.	.	.	.	.	.	.	.	.	.	.	.	.	.	.	.	.	.	.	No	No	No	No
422-920	<br>Agree	<br>Agree	<br>Agree	Neither Agree<br>nor Disagree	<br>Agree	Neither Agree<br>nor Disagree	Neither Agree<br>nor Disagree	<br>Strongly<br>Agree	Male	No	White	-	-	-	-	-		Transthoracic aortic valve replacement (TAVR)	Timely - SAVR/TAVR indicated or appropriate to consider at this time		.	.	.	.	.		.	.	.	.	.	.	.	.	.	.	.	.	.	.	.	.	.	.	.	Yes	No	No	No
422-921	<br>Agree	<br>Agree	<br>Agree	<br>Agree	<br>Agree	<br>Agree	<br>Agree	<br><br>Agree	Female	No	White	-	-	-	-	-		Medical management (including balloon valvuloplasty)	Too late - Patient is very unlikely to benefit from SAVR/TAVR at this advanced stage	No	No	No	No	No	No	Yes	None	Yes	No	No	No	IV	18.12	1	30	0.4	44	-	Futility (estimated life expectancy <12 months due to noncardiac condition)	-	-	-	-	Other, please describe	progressive dementia
422-922	<br>Agree	<br>Agree	<br>Agree	<br>Agree	<br>Agree	<br>Agree	<br>Agree	<br><br>Agree	Male	No	White	-	-	-	-	-		Surgical aortic valve replacement (SAVR)	Timely - SAVR/TAVR indicated or appropriate to consider at this time		.	.	.	.	.		.	.	.	.	.	.	.	.	.	.	.	.	.	.	.	.	.	.	.	No	No	No	No
422-923	Strongly<br>Agree	Strongly<br>Agree	Strongly<br>Agree	Strongly<br>Agree	Strongly<br>Agree	Strongly<br>Agree	Strongly<br>Agree	<br>Strongly<br>Agree	Male	No	White	-	-	-	-	-		Surgical aortic valve replacement (SAVR)	Timely - SAVR/TAVR indicated or appropriate to consider at this time		.	.	.	.	.		.	.	.	.	.	.	.	.	.	.	.	.	.	.	.	.	.	.	.	No	No	No	No
422-924	<br>Agree	<br>Agree	<br>Agree	Strongly<br>Agree	Strongly<br>Agree	<br>Agree	<br>Agree	<br>Strongly<br>Agree	Male	No	White	-	-	-	-	-		Transthoracic aortic valve replacement (TAVR)	Timely - SAVR/TAVR indicated or appropriate to consider at this time		.	.	.	.	.		.	.	.	.	.	.	.	.	.	.	.	.	.	.	.	.	.	.	.	Yes	No	Yes	No
422-925	<br>Agree	<br>Agree	<br>Agree	<br>Agree	<br>Agree	<br>Agree	<br>Agree	<br><br>Agree	Female	No	White	-	-	-	-	-		Medical management (including balloon valvuloplasty)	Late - Advanced disease but patient will still likely benefit from SAVR/TAVR	No	Yes	No	No	No	No	Yes	None	Yes	No	No	No	III	15	1.2	44	0.49	41	-	-	Acute MI within past 30 days	-	-	-	-
422-926	<br>Agree	<br>Agree	<br>Agree	<br>Agree	<br>Agree	<br>Agree	<br>Agree	<br>Don't Know or <br>Not Applicable	Male	No	White	-	-	-	-	-		Medical management (including balloon valvuloplasty)	Late - Advanced disease but patient will still likely benefit from SAVR/TAVR	Yes	No	No	No	No	No	No	None	Yes	No	No	No	II	7	1.4	60	0.51	41	-	-	-	-	-	-	Other, please describe	Requires Lung Biopsy for Mass; Needs Definitive Diagnosis and Prognosis of Life Expectancy >18 Months
422-927	<br>Agree	<br>Agree	<br>Agree	<br>Agree	<br>Agree	<br>Agree	<br>Agree	<br><br>Agree	Male	No	-	Black/African American	-	-	-	-		Surgical aortic valve replacement (SAVR)	Timely - SAVR/TAVR indicated or appropriate to consider at this time		.	.	.	.	.		.	.	.	.	.	.	.	.	.	.	.	.	.	.	.	.	.	.	.	No	No	No	No
422-928	Strongly<br>Agree	Strongly<br>Agree	Strongly<br>Agree	Strongly<br>Agree	Strongly<br>Agree	Strongly<br>Agree	Strongly<br>Agree	<br>Strongly<br>Agree	Male	No	-	Black/African American	-	-	-	-		Transthoracic aortic valve replacement (TAVR)	Late - Advanced disease but patient will still likely benefit from SAVR/TAVR		.	.	.	.	.		.	.	.	.	.	.	.	.	.	.	.	.	.	.	.	.	.	.	.	No	No	Yes	No
422-929	<br>Agree	Strongly<br>Agree	Strongly<br>Agree	Strongly<br>Agree	Strongly<br>Agree	Strongly<br>Agree	Strongly<br>Agree	<br><br>Agree	Male	No	White	-	-	-	-	-		Transthoracic aortic valve replacement (TAVR)	Timely - SAVR/TAVR indicated or appropriate to consider at this time		.	.	.	.	.		.	.	.	.	.	.	.	.	.	.	.	.	.	.	.	.	.	.	.	No	No	No	No
422-930	Strongly<br>Agree	Strongly<br>Agree	Strongly<br>Agree	Strongly<br>Agree	Strongly<br>Agree	Strongly<br>Agree	Strongly<br>Agree	<br>Strongly<br>Agree	Male	No	White	-	-	-	-	-		Transthoracic aortic valve replacement (TAVR)	Late - Advanced disease but patient will still likely benefit from SAVR/TAVR		.	.	.	.	.		.	.	.	.	.	.	.	.	.	.	.	.	.	.	.	.	.	.	.	Yes	No	No	No
422-931	Neither Agree<br>nor Disagree	Neither Agree<br>nor Disagree	<br>Agree	Neither Agree<br>nor Disagree	Neither Agree<br>nor Disagree	Neither Agree<br>nor Disagree	<br>Agree	<br>Neither Agree<br>nor Disagree	Male	No	White	-	-	-	-	-		Transthoracic aortic valve replacement (TAVR)	Timely - SAVR/TAVR indicated or appropriate to consider at this time		.	.	.	.	.		.	.	.	.	.	.	.	.	.	.	.	.	.	.	.	.	.	.	.	No	No	No	No
422-932	Strongly<br>Agree	Strongly<br>Agree	Strongly<br>Agree	Strongly<br>Agree	Strongly<br>Agree	Strongly<br>Agree	<br>Agree	<br>Strongly<br>Agree	Male	No	White	-	-	-	-	-		Surgical aortic valve replacement (SAVR)	Timely - SAVR/TAVR indicated or appropriate to consider at this time		.	.	.	.	.		.	.	.	.	.	.	.	.	.	.	.	.	.	.	.	.	.	.	.	No	Yes	No	No
422-933	Strongly<br>Agree	Strongly<br>Agree	Strongly<br>Agree	Strongly<br>Agree	Strongly<br>Agree	Strongly<br>Agree	Strongly<br>Agree	<br>Strongly<br>Agree	Male	No	White	-	-	-	-	-		Surgical aortic valve replacement (SAVR)	Timely - SAVR/TAVR indicated or appropriate to consider at this time		.	.	.	.	.		.	.	.	.	.	.	.	.	.	.	.	.	.	.	.	.	.	.	.	No	Yes	No	No
422-934	Neither Agree<br>nor Disagree	Strongly<br>Agree	Strongly<br>Agree	Strongly<br>Agree	Don't Know or<br>Not Applicable	Neither Agree<br>nor Disagree	Strongly<br>Agree	<br>Strongly<br>Agree	Male	No	White	-	-	-	-	-		Surgical aortic valve replacement (SAVR)	Late - Advanced disease but patient will still likely benefit from SAVR/TAVR		.	.	.	.	.		.	.	.	.	.	.	.	.	.	.	.	.	.	.	.	.	.	.	.	No	No	No	No
616-1000	<br>Agree	<br>Agree	<br>Agree	<br>Agree	Neither Agree<br>nor Disagree	<br>Agree	<br>Agree	<br><br>Agree	Female	No	White	-	-	-	-	-		Transthoracic aortic valve replacement (TAVR)	Timely - SAVR/TAVR indicated or appropriate to consider at this time		.	.	.	.	.		.	.	.	.	.	.	.	.	.	.	.	.	.	.	.	.	.	.	.	Yes	Yes	No	Yes
616-1001	Strongly<br>Agree	Strongly<br>Agree	Strongly<br>Agree	Strongly<br>Agree	Strongly<br>Agree	Strongly<br>Agree	Strongly<br>Agree	<br>Strongly<br>Agree	Male	No	White	-	-	-	-	-		Surgical aortic valve replacement (SAVR)	Timely - SAVR/TAVR indicated or appropriate to consider at this time		.	.	.	.	.		.	.	.	.	.	.	.	.	.	.	.	.	.	.	.	.	.	.	.	No	No	No	No
616-1002	<br>Agree	<br>Agree	Strongly<br>Agree	Strongly<br>Agree	Don't Know or<br>Not Applicable	Don't Know or<br>Not Applicable	<br>Agree	<br><br>Agree	Female	No	White	-	-	-	-	-		Medical management (including balloon valvuloplasty)	Timely - SAVR/TAVR indicated or appropriate to consider at this time	No	No	No	No	No	No	No	None	No	No	No	No	I	1.8	1	67	0.78	42	-	-	-	-	-	-	Other, please describe	no symptoms at this point
616-1003	<br>Agree	<br>Agree	<br>Agree	<br>Agree	Strongly<br>Agree	<br>Agree	<br>Agree	<br>Strongly<br>Agree	Female	No	White	-	-	-	-	-		Transthoracic aortic valve replacement (TAVR)	Late - Advanced disease but patient will still likely benefit from SAVR/TAVR		.	.	.	.	.		.	.	.	.	.	.	.	.	.	.	.	.	.	.	.	.	.	.	.	Yes	Yes	No	No
616-1004	Strongly<br>Agree	Strongly<br>Agree	Strongly<br>Agree	Strongly<br>Agree	Strongly<br>Agree	Strongly<br>Agree	Strongly<br>Agree	<br>Strongly<br>Agree	Male	No	White	-	-	-	-	-		Surgical aortic valve replacement (SAVR)	Timely - SAVR/TAVR indicated or appropriate to consider at this time		.	.	.	.	.		.	.	.	.	.	.	.	.	.	.	.	.	.	.	.	.	.	.	.	No	No	No	No
616-1005	Strongly<br>Agree	Strongly<br>Agree	Strongly<br>Agree	<br>Agree	Strongly<br>Agree	Strongly<br>Agree	Strongly<br>Agree	<br>Strongly<br>Agree	Female	No	White	-	-	-	-	-		Transthoracic aortic valve replacement (TAVR)	Timely - SAVR/TAVR indicated or appropriate to consider at this time		.	.	.	.	.		.	.	.	.	.	.	.	.	.	.	.	.	.	.	.	.	.	.	.	Yes	No	No	No
616-1006	Strongly<br>Agree	Strongly<br>Agree	Strongly<br>Agree	Strongly<br>Agree	Strongly<br>Agree	Strongly<br>Agree	Strongly<br>Agree	<br>Strongly<br>Agree	Female	No	White	-	-	-	-	-		Medical management (including balloon valvuloplasty)	Early - Likely to require SAVR/TAVR in 6-12 months	No	No	Yes	No	No	No	No	None	No	Yes	No	No	III	7.54	0.84	50	1	13.4	-	-	-	-	-	-	Other, please describe	Valve not with severe stenosis yet
616-1007	Strongly<br>Agree	Strongly<br>Agree	Strongly<br>Agree	Strongly<br>Agree	Strongly<br>Agree	Strongly<br>Agree	Strongly<br>Agree	<br>Strongly<br>Agree	Female	No	White	-	-	-	-	-		Medical management (including balloon valvuloplasty)	Early - Likely to require SAVR/TAVR in 6-12 months	No	No	No	No	No	No	No	None	No	Yes	No	No	I	5.3	1	72	0.79	44	-	-	-	-	-	-	Other, please describe	asymptomatic
616-1008	Strongly<br>Agree	<br>Agree	Strongly<br>Agree	<br>Agree	<br>Agree	<br>Agree	<br>Agree	<br>Strongly<br>Agree	Male	No	White	-	-	-	-	-		Surgical aortic valve replacement (SAVR)	Timely - SAVR/TAVR indicated or appropriate to consider at this time		.	.	.	.	.		.	.	.	.	.	.	.	.	.	.	.	.	.	.	.	.	.	.	.	No	No	No	No
616-1009	Strongly<br>Agree	Strongly<br>Agree	Strongly<br>Agree	Strongly<br>Agree	Strongly<br>Agree	Strongly<br>Agree	Strongly<br>Agree	<br>Strongly<br>Agree	Male	No	White	-	-	-	-	-		Surgical aortic valve replacement (SAVR)	Timely - SAVR/TAVR indicated or appropriate to consider at this time		.	.	.	.	.		.	.	.	.	.	.	.	.	.	.	.	.	.	.	.	.	.	.	.	No	No	No	No
616-1010	<br>Agree	Strongly<br>Agree	Strongly<br>Agree	<br>Agree	<br>Agree	<br>Agree	<br>Agree	<br>Strongly<br>Agree	Female	No	White	-	-	-	-	-		Surgical aortic valve replacement (SAVR)	Timely - SAVR/TAVR indicated or appropriate to consider at this time		.	.	.	.	.		.	.	.	.	.	.	.	.	.	.	.	.	.	.	.	.	.	.	.	No	No	No	No
616-1011	Strongly<br>Agree	Strongly<br>Agree	Strongly<br>Agree	Strongly<br>Agree	Strongly<br>Agree	Strongly<br>Agree	Strongly<br>Agree	<br>Strongly<br>Agree	Male	No	White	-	-	-	-	-		Medical management (including balloon valvuloplasty)	Timely - SAVR/TAVR indicated or appropriate to consider at this time	No	No	No	No	No	No	No	None	No	No	No	No	III	7	1.2	60	0.6	52	Patient preference	-	-	-	-	-	Other, please describe	Patient came from Tenessee, did not follow up
616-1012	Strongly<br>Agree	Strongly<br>Agree	Strongly<br>Agree	Strongly<br>Agree	Strongly<br>Agree	Strongly<br>Agree	Strongly<br>Agree	<br>Strongly<br>Agree	Male	No	White	-	-	-	-	-		Transthoracic aortic valve replacement (TAVR)	Late - Advanced disease but patient will still likely benefit from SAVR/TAVR		.	.	.	.	.		.	.	.	.	.	.	.	.	.	.	.	.	.	.	.	.	.	.	.	No	Yes	No	Yes
616-1013	Strongly<br>Agree	Strongly<br>Agree	Strongly<br>Agree	Strongly<br>Agree	Strongly<br>Agree	Strongly<br>Agree	Strongly<br>Agree	<br>Strongly<br>Agree	Male	No	White	-	-	-	-	-		Transthoracic aortic valve replacement (TAVR)	Timely - SAVR/TAVR indicated or appropriate to consider at this time		.	.	.	.	.		.	.	.	.	.	.	.	.	.	.	.	.	.	.	.	.	.	.	.	No	No	No	No
616-1014	<br>Agree	<br>Agree	<br>Agree	<br>Agree	<br>Agree	<br>Agree	<br>Agree	<br><br>Agree	Male	No	White	-	-	-	-	-		Transthoracic aortic valve replacement (TAVR)	Timely - SAVR/TAVR indicated or appropriate to consider at this time		.	.	.	.	.		.	.	.	.	.	.	.	.	.	.	.	.	.	.	.	.	.	.	.	Yes	No	No	No
616-1015	Strongly<br>Agree	Strongly<br>Agree	Strongly<br>Agree	Strongly<br>Agree	Strongly<br>Agree	Strongly<br>Agree	Strongly<br>Agree	<br>Strongly<br>Agree	Female	No	White	-	-	-	-	-		Transthoracic aortic valve replacement (TAVR)	Timely - SAVR/TAVR indicated or appropriate to consider at this time		.	.	.	.	.		.	.	.	.	.	.	.	.	.	.	.	.	.	.	.	.	.	.	.	No	Yes	No	No
616-1016	<br>Agree	<br>Agree	<br>Agree	<br>Agree	Strongly<br>Agree	<br>Agree	<br>Agree	<br>Strongly<br>Agree	Male	No	White	-	-	-	-	-		Surgical aortic valve replacement (SAVR)	Timely - SAVR/TAVR indicated or appropriate to consider at this time		.	.	.	.	.		.	.	.	.	.	.	.	.	.	.	.	.	.	.	.	.	.	.	.	No	Yes	No	Yes
616-1017	Strongly<br>Agree	Strongly<br>Agree	Strongly<br>Agree	Strongly<br>Agree	Strongly<br>Agree	Strongly<br>Agree	Don't Know or<br>Not Applicable	<br>Strongly<br>Agree	Male	No	White	-	-	-	-	-		Medical management (including balloon valvuloplasty)	Early - Likely to require SAVR/TAVR in 6-12 months	No	No	No	No	No	No	No	None	No	Yes	No	No	III	3.41	0.75	65	0.96	45	-	-	-	-	-	-	Other, please describe	Waiting for his valve to become critical to enroll into clinical trials
616-1018	<br>Agree	<br>Agree	<br>Agree	<br>Agree	<br>Agree	<br>Agree	<br>Agree	<br><br>Agree	Female	No	White	-	-	-	-	-		Transthoracic aortic valve replacement (TAVR)	Timely - SAVR/TAVR indicated or appropriate to consider at this time		.	.	.	.	.		.	.	.	.	.	.	.	.	.	.	.	.	.	.	.	.	.	.	.	No	No	No	No
616-1019	<br>Agree	Strongly<br>Agree	Strongly<br>Agree	<br>Agree	Strongly<br>Agree	Strongly<br>Agree	<br>Agree	<br>Strongly<br>Agree	Female	No	White	-	-	-	-	-		Transthoracic aortic valve replacement (TAVR)	Timely - SAVR/TAVR indicated or appropriate to consider at this time		.	.	.	.	.		.	.	.	.	.	.	.	.	.	.	.	.	.	.	.	.	.	.	.	No	No	No	Yes
616-1020	Strongly<br>Agree	<br>Agree	<br>Agree	<br>Agree	Strongly<br>Agree	<br>Agree	<br>Agree	<br>Strongly<br>Agree	Female	No	White	-	-	-	-	-		Transthoracic aortic valve replacement (TAVR)	Late - Advanced disease but patient will still likely benefit from SAVR/TAVR		.	.	.	.	.		.	.	.	.	.	.	.	.	.	.	.	.	.	.	.	.	.	.	.	No	Yes	Yes	Yes
616-1021	Strongly<br>Agree	<br>Agree	Strongly<br>Agree	<br>Agree	Strongly<br>Agree	<br>Agree	Strongly<br>Agree	<br>Strongly<br>Agree	Female	No	White	-	-	-	-	-		Transthoracic aortic valve replacement (TAVR)	Timely - SAVR/TAVR indicated or appropriate to consider at this time		.	.	.	.	.		.	.	.	.	.	.	.	.	.	.	.	.	.	.	.	.	.	.	.	No	No	No	No
616-1022	Neither Agree<br>nor Disagree	<br>Agree	<br>Agree	<br>Agree	<br>Agree	<br>Agree	Neither Agree<br>nor Disagree	<br><br>Agree	Male	No	White	-	-	-	-	-		Medical management (including balloon valvuloplasty)	Early - Likely to require SAVR/TAVR in 6-12 months	No	No	No	No	No	No	No	Moderate	Yes	No	No	No	II	6.33	1	44	1	44	-	-	-	-	Inoperable patient with anatomic infeasibility of aortic annulus for TAVR (i.e., annulus too large or too small)	-	-
616-1023	<br>Agree	<br>Agree	<br>Agree	<br>Agree	<br>Agree	<br>Agree	<br>Agree	<br><br>Agree	Male	No	White	-	-	-	-	-		Surgical aortic valve replacement (SAVR)	Timely - SAVR/TAVR indicated or appropriate to consider at this time		.	.	.	.	.		.	.	.	.	.	.	.	.	.	.	.	.	.	.	.	.	.	.	.	No	No	No	No
616-1024	Strongly<br>Agree	Strongly<br>Agree	Strongly<br>Agree	Strongly<br>Agree	Strongly<br>Agree	Strongly<br>Agree	Strongly<br>Agree	<br>Strongly<br>Agree	Male	No	White	-	-	-	-	-		Medical management (including balloon valvuloplasty)	Too early - Premature for consideration of SAVR/TAVR	No	Yes	No	No	No	No	No	None	No	No	No	No	I	4.325	0.9	59	1.7	18	-	-	-	-	-	-	Other, please describe	no significant symptoms
616-1025	Strongly<br>Agree	Strongly<br>Agree	Strongly<br>Agree	<br>Agree	<br>Agree	Strongly<br>Agree	Strongly<br>Agree	<br>Strongly<br>Agree	Male	No	White	-	-	-	-	-		Transthoracic aortic valve replacement (TAVR)	Timely - SAVR/TAVR indicated or appropriate to consider at this time		.	.	.	.	.		.	.	.	.	.	.	.	.	.	.	.	.	.	.	.	.	.	.	.	No	No	No	Yes
616-1026	Strongly<br>Agree	Strongly<br>Agree	Strongly<br>Agree	Strongly<br>Agree	Strongly<br>Agree	Strongly<br>Agree	Strongly<br>Agree	<br>Strongly<br>Agree	Male	No	White	-	-	-	-	-		Transthoracic aortic valve replacement (TAVR)	Timely - SAVR/TAVR indicated or appropriate to consider at this time		.	.	.	.	.		.	.	.	.	.	.	.	.	.	.	.	.	.	.	.	.	.	.	.	Yes	No	No	No
616-1027	Strongly<br>Agree	Strongly<br>Agree	Strongly<br>Agree	Strongly<br>Agree	Strongly<br>Agree	Strongly<br>Agree	Strongly<br>Agree	<br>Strongly<br>Agree	Male	No	White	-	-	-	-	-		Transthoracic aortic valve replacement (TAVR)	Timely - SAVR/TAVR indicated or appropriate to consider at this time		.	.	.	.	.		.	.	.	.	.	.	.	.	.	.	.	.	.	.	.	.	.	.	.	Yes	No	No	No
616-1028	Strongly<br>Agree	Strongly<br>Agree	Strongly<br>Agree	Strongly<br>Agree	Strongly<br>Agree	Strongly<br>Agree	Strongly<br>Agree	<br>Strongly<br>Agree	Female	No	White	-	-	-	-	-		Transthoracic aortic valve replacement (TAVR)	Timely - SAVR/TAVR indicated or appropriate to consider at this time		.	.	.	.	.		.	.	.	.	.	.	.	.	.	.	.	.	.	.	.	.	.	.	.	No	No	Yes	No
616-1029	Strongly<br>Agree	Strongly<br>Agree	Strongly<br>Agree	Strongly<br>Agree	Strongly<br>Agree	Strongly<br>Agree	Strongly<br>Agree	<br>Strongly<br>Agree	Male	No	White	-	-	-	-	-		Medical management (including balloon valvuloplasty)	Late - Advanced disease but patient will still likely benefit from SAVR/TAVR	Yes	Yes	Yes	No	No	No	No	Moderate	Yes	Yes	No	Yes	IV	15.39	1	50	0.6	37.7	-	-	-	-	-	-	Other, please describe	High STS score. Expected to be in better conditions for a future TAVR
616-1030	<br>Agree	<br>Agree	<br>Agree	<br>Agree	<br>Agree	<br>Agree	<br>Agree	<br><br>Agree	Male	No	White	-	-	-	-	-		Transthoracic aortic valve replacement (TAVR)	Timely - SAVR/TAVR indicated or appropriate to consider at this time		.	.	.	.	.		.	.	.	.	.	.	.	.	.	.	.	.	.	.	.	.	.	.	.	Yes	No	No	No
616-1031	Strongly<br>Agree	Strongly<br>Agree	Strongly<br>Agree	Strongly<br>Agree	Strongly<br>Agree	Strongly<br>Agree	Strongly<br>Agree	<br>Strongly<br>Agree	Male	No	White	-	-	-	-	-		Surgical aortic valve replacement (SAVR)	Timely - SAVR/TAVR indicated or appropriate to consider at this time		.	.	.	.	.		.	.	.	.	.	.	.	.	.	.	.	.	.	.	.	.	.	.	.	No	No	No	No
616-1032	<br>Agree	<br>Agree	Strongly<br>Agree	<br>Agree	<br>Agree	<br>Agree	<br>Agree	<br>Strongly<br>Agree	Male	No	White	-	-	-	-	-		Surgical aortic valve replacement (SAVR)	Timely - SAVR/TAVR indicated or appropriate to consider at this time		.	.	.	.	.		.	.	.	.	.	.	.	.	.	.	.	.	.	.	.	.	.	.	.	No	No	No	No
616-1033	<br>Agree	<br>Agree	<br>Agree	<br>Agree	<br>Agree	<br>Agree	<br>Agree	<br><br>Agree	Male	No	White	-	-	-	-	-		Medical management (including balloon valvuloplasty)	Early - Likely to require SAVR/TAVR in 6-12 months	No	No	No	No	No	No	No	None	Yes	Yes	No	No	II	5.0999	1.4	50	1.1	27	-	-	-	-	-	-	Other, please describe	too early for intervention
616-1034	<br>Disagree	<br>Agree	<br>Agree	<br>Agree	<br>Agree	<br>Agree	<br>Agree	<br><br>Agree	Female	No	White	-	-	-	-	-		Transthoracic aortic valve replacement (TAVR)	Timely - SAVR/TAVR indicated or appropriate to consider at this time		.	.	.	.	.		.	.	.	.	.	.	.	.	.	.	.	.	.	.	.	.	.	.	.	Yes	Yes	No	No
616-1035	Strongly<br>Agree	Strongly<br>Agree	Strongly<br>Agree	Strongly<br>Agree	Strongly<br>Agree	Strongly<br>Agree	Strongly<br>Agree	<br>Strongly<br>Agree	Male	No	White	-	-	-	-	-		Medical management (including balloon valvuloplasty)	Late - Advanced disease but patient will still likely benefit from SAVR/TAVR	Yes	Yes	No	No	No	No	No	Mild	No	No	No	No	IV	6.1	1.3	10	0.4	40	-	-	-	-	-	-	Other, please describe	EF 10%
616-1036	Strongly<br>Agree	Strongly<br>Agree	Strongly<br>Agree	<br>Agree	Strongly<br>Agree	Strongly<br>Agree	Strongly<br>Agree	<br>Strongly<br>Agree	Female	No	White	-	-	-	-	-		Medical management (including balloon valvuloplasty)	Timely - SAVR/TAVR indicated or appropriate to consider at this time	Yes	No	No	No	No	No	No	Severe	No	Yes	No	Yes	IV	18	1.7	31	0.4	22	-	-	-	-	-	-	Other, please describe	Unclear of benefits of TAVR / BAV to bridge
616-1037	Strongly<br>Agree	Strongly<br>Agree	Neither Agree<br>nor Disagree	<br>Agree	<br>Agree	<br>Agree	Neither Agree<br>nor Disagree	<br>Strongly<br>Agree	Male	No	White	-	-	-	-	-		Medical management (including balloon valvuloplasty)	Timely - SAVR/TAVR indicated or appropriate to consider at this time	No	No	No	No	No	No	No	Severe	Yes	No	No	Yes	IV	4.4	0.8	70	0.7	45	-	Futility (estimated life expectancy <12 months due to noncardiac condition)	-	-	-	-	-
616-1038	Neither Agree<br>nor Disagree	Strongly<br>Agree	Strongly<br>Agree	Strongly<br>Agree	Don't Know or<br>Not Applicable	Don't Know or<br>Not Applicable	Strongly<br>Agree	<br>Strongly<br>Agree	Female	No	White	-	-	-	-	-		Transthoracic aortic valve replacement (TAVR)	Timely - SAVR/TAVR indicated or appropriate to consider at this time		.	.	.	.	.		.	.	.	.	.	.	.	.	.	.	.	.	.	.	.	.	.	.	.	No	No	No	No
616-1039	Strongly<br>Agree	Strongly<br>Agree	Strongly<br>Agree	Strongly<br>Agree	Strongly<br>Agree	Strongly<br>Agree	Strongly<br>Agree	<br>Strongly<br>Agree	Male	No	White	-	-	-	-	-		Surgical aortic valve replacement (SAVR)	Timely - SAVR/TAVR indicated or appropriate to consider at this time		.	.	.	.	.		.	.	.	.	.	.	.	.	.	.	.	.	.	.	.	.	.	.	.	No	Yes	No	No
616-1040	<br>Agree	Strongly<br>Agree	<br>Agree	<br>Agree	Strongly<br>Agree	<br>Agree	<br>Agree	<br><br>Agree	Male	No	White	-	-	-	-	-		Transthoracic aortic valve replacement (TAVR)	Timely - SAVR/TAVR indicated or appropriate to consider at this time		.	.	.	.	.		.	.	.	.	.	.	.	.	.	.	.	.	.	.	.	.	.	.	.	Yes	No	Yes	No
616-1041	Strongly<br>Agree	Strongly<br>Agree	Strongly<br>Agree	<br>Agree	Strongly<br>Agree	Strongly<br>Agree	<br>Agree	<br>Strongly<br>Agree	Female	No	White	-	-	-	-	-		Transthoracic aortic valve replacement (TAVR)	Timely - SAVR/TAVR indicated or appropriate to consider at this time		.	.	.	.	.		.	.	.	.	.	.	.	.	.	.	.	.	.	.	.	.	.	.	.	Yes	Yes	No	No
616-1042	<br>Agree	<br>Agree	<br>Agree	<br>Agree	<br>Agree	<br>Agree	<br>Agree	<br>Strongly<br>Agree	Male	No	White	-	-	-	-	-		Medical management (including balloon valvuloplasty)	Late - Advanced disease but patient will still likely benefit from SAVR/TAVR	Yes	Yes	Yes	Yes	Yes	No	Yes	Moderate	No	No	No	Yes	IV	8.47	1.1	15	0.78	41	-	-	-	-	-	-	Other, please describe	EF 15%
616-1043	Strongly<br>Agree	Strongly<br>Agree	Strongly<br>Agree	Strongly<br>Agree	Strongly<br>Agree	Strongly<br>Agree	Strongly<br>Agree	<br>Strongly<br>Agree	Male	No	White	-	-	-	-	-		Medical management (including balloon valvuloplasty)	Too early - Premature for consideration of SAVR/TAVR	No	Yes	No	No	No	No	Yes	None	No	Yes	No	No	I	1.6	1	56	1.1	34	-	-	-	-	-	-	Other, please describe	no cardiac symptoms
616-1044	Strongly<br>Agree	Strongly<br>Agree	<br>Agree	<br>Agree	<br>Agree	<br>Agree	<br>Agree	<br>Strongly<br>Agree	Male	No	White	-	-	-	-	-		Transthoracic aortic valve replacement (TAVR)	Timely - SAVR/TAVR indicated or appropriate to consider at this time		.	.	.	.	.		.	.	.	.	.	.	.	.	.	.	.	.	.	.	.	.	.	.	.	Yes	Yes	No	No
616-1045	Strongly<br>Agree	Strongly<br>Agree	Strongly<br>Agree	<br>Agree	Strongly<br>Agree	Strongly<br>Agree	Strongly<br>Agree	<br>Strongly<br>Agree	Female	No	White	-	-	-	-	-		Transthoracic aortic valve replacement (TAVR)	Timely - SAVR/TAVR indicated or appropriate to consider at this time		.	.	.	.	.		.	.	.	.	.	.	.	.	.	.	.	.	.	.	.	.	.	.	.	No	No	No	No
616-1046	Strongly<br>Agree	Strongly<br>Agree	Strongly<br>Agree	Strongly<br>Agree	Strongly<br>Agree	Strongly<br>Agree	Strongly<br>Agree	<br>Strongly<br>Agree	Male	No	-	Black/African American	-	-	-	-		Transthoracic aortic valve replacement (TAVR)	Timely - SAVR/TAVR indicated or appropriate to consider at this time		.	.	.	.	.		.	.	.	.	.	.	.	.	.	.	.	.	.	.	.	.	.	.	.	Yes	No	Yes	No
616-1047	<br>Agree	<br>Agree	<br>Agree	<br>Agree	Neither Agree<br>nor Disagree	Neither Agree<br>nor Disagree	Neither Agree<br>nor Disagree	<br>Neither Agree<br>nor Disagree	Female	Yes	White	-	-	-	-	-		Medical management (including balloon valvuloplasty)	Late - Advanced disease but patient will still likely benefit from SAVR/TAVR	No	No	No	No	No	Yes	No	Severe	No	No	No	Yes	IV	21.75	1.2	68	0.8	25	-	-	-	-	-	Inoperable patient with lack of inadequate access (TF, TA or TAo) for TAVR	-
616-1048	Strongly<br>Agree	Strongly<br>Agree	<br>Agree	Strongly<br>Agree	Strongly<br>Agree	Don't Know or<br>Not Applicable	Strongly<br>Agree	<br>Strongly<br>Agree	Female	No	White	-	-	-	-	-		Medical management (including balloon valvuloplasty)	Early - Likely to require SAVR/TAVR in 6-12 months	No	No	Yes	No	No	No	No	None	No	Yes	No	No	I	12.4	0.7	64	0.91	47	-	-	-	-	-	-	Other, please describe	asymptomatic
616-1049	<br>Agree	<br>Agree	<br>Agree	<br>Agree	Neither Agree<br>nor Disagree	<br>Agree	<br>Agree	<br><br>Agree	Female	No	-	-	-	-	-	Other, please specify	Arab	Medical management (including balloon valvuloplasty)	Too early - Premature for consideration of SAVR/TAVR	No	No	No	No	No	No	No	None	Yes	No	No	No	I	2.963	0.8	58	0.74	28	-	-	-	-	-	-	Other, please describe	Moderate AS
616-1050	<br>Agree	<br>Agree	Neither Agree<br>nor Disagree	<br>Agree	<br>Agree	<br>Agree	Strongly<br>Agree	<br>Strongly<br>Agree	Female	Yes	-	-	-	-	-	Other, please specify	Mexican	Transthoracic aortic valve replacement (TAVR)	Late - Advanced disease but patient will still likely benefit from SAVR/TAVR		.	.	.	.	.		.	.	.	.	.	.	.	.	.	.	.	.	.	.	.	.	.	.	.	No	No	No	No
616-1051	<br>Agree	<br>Agree	<br>Agree	<br>Agree	Strongly<br>Agree	Strongly<br>Agree	Strongly<br>Agree	<br>Strongly<br>Agree	Male	No	White	-	-	-	-	-		Surgical aortic valve replacement (SAVR)	Timely - SAVR/TAVR indicated or appropriate to consider at this time		.	.	.	.	.		.	.	.	.	.	.	.	.	.	.	.	.	.	.	.	.	.	.	.	No	No	No	No
616-1052	Strongly<br>Agree	Strongly<br>Agree	<br>Agree	<br>Agree	<br>Agree	<br>Agree	<br>Agree	<br>Strongly<br>Agree	Male	No	White	-	-	-	-	-		Surgical aortic valve replacement (SAVR)	Timely - SAVR/TAVR indicated or appropriate to consider at this time		.	.	.	.	.		.	.	.	.	.	.	.	.	.	.	.	.	.	.	.	.	.	.	.	Yes	No	Yes	No
616-1053	Neither Agree<br>nor Disagree	<br>Agree	<br>Agree	Neither Agree<br>nor Disagree	<br>Agree	Neither Agree<br>nor Disagree	<br>Disagree	<br>Neither Agree<br>nor Disagree	Female	No	White	-	-	-	-	-		Medical management (including balloon valvuloplasty)	Timely - SAVR/TAVR indicated or appropriate to consider at this time	No	No	No	No	Yes	No	No	Severe	No	Yes	No	Yes	IV	24.9	1	25	0.51	31	-	-	-	-	Inoperable patient with anatomic infeasibility of aortic annulus for TAVR (i.e., annulus too large or too small)	-	-
616-1054	<br>Agree	<br>Agree	<br>Agree	<br>Agree	<br>Agree	<br>Agree	<br>Agree	<br><br>Agree	Male	No	White	-	-	-	-	-		Transthoracic aortic valve replacement (TAVR)	Timely - SAVR/TAVR indicated or appropriate to consider at this time		.	.	.	.	.		.	.	.	.	.	.	.	.	.	.	.	.	.	.	.	.	.	.	.	Yes	No	No	No
616-1055	Strongly<br>Agree	Strongly<br>Agree	Strongly<br>Agree	Strongly<br>Agree	Neither Agree<br>nor Disagree	Strongly<br>Agree	Strongly<br>Agree	<br>Strongly<br>Agree	Male	No	White	-	-	-	-	-		Surgical aortic valve replacement (SAVR)	Timely - SAVR/TAVR indicated or appropriate to consider at this time		.	.	.	.	.		.	.	.	.	.	.	.	.	.	.	.	.	.	.	.	.	.	.	.	No	No	No	No
616-1056	<br>Agree	<br>Agree	<br>Agree	<br>Agree	<br>Agree	<br>Agree	<br>Agree	<br><br>Agree	Male	No	White	-	-	-	-	-		Transthoracic aortic valve replacement (TAVR)	Timely - SAVR/TAVR indicated or appropriate to consider at this time		.	.	.	.	.		.	.	.	.	.	.	.	.	.	.	.	.	.	.	.	.	.	.	.	No	Yes	No	Yes
616-1057	Strongly<br>Agree	Strongly<br>Agree	Strongly<br>Agree	Strongly<br>Agree	Strongly<br>Agree	Strongly<br>Agree	Strongly<br>Agree	<br>Strongly<br>Agree	Female	No	-	Black/African American	-	-	-	-		Medical management (including balloon valvuloplasty)	Timely - SAVR/TAVR indicated or appropriate to consider at this time	Yes	Yes	Yes	No	Yes	Yes	No	Mild	No	Yes	No	No	IV	9	0.99	60	0.77	50.9	-	-	-	-	-	-	Other, please describe	Jehova's witness. Needs a 20 mm TAVR valve currently not available
616-1058	Strongly<br>Agree	Strongly<br>Agree	Strongly<br>Agree	Strongly<br>Agree	Strongly<br>Agree	Strongly<br>Agree	Strongly<br>Agree	<br>Strongly<br>Agree	Male	No	White	-	-	-	-	-		Medical management (including balloon valvuloplasty)	Early - Likely to require SAVR/TAVR in 6-12 months	No	No	No	No	Yes	No	No	Mild	Yes	No	No	No	II	7.83	2.4	45	0.9	29	-	-	-	-	-	-	Other, please describe	Moderate AS and Moderate MR
616-1059	Strongly<br>Agree	Strongly<br>Agree	Strongly<br>Agree	Strongly<br>Agree	Strongly<br>Agree	Strongly<br>Agree	Strongly<br>Agree	<br>Strongly<br>Agree	Male	No	White	-	-	-	-	-		Medical management (including balloon valvuloplasty)	Early - Likely to require SAVR/TAVR in 6-12 months	No	No	No	No	No	No	No	None	No	Yes	No	No	I	1.6	1.4	60	1	41	-	-	-	-	-	-	Other, please describe	asymptomatic
616-1060	<br>Agree	<br>Agree	<br>Agree	Neither Agree<br>nor Disagree	<br>Agree	<br>Agree	<br>Agree	<br><br>Agree	Male	No	White	-	-	-	-	-		Surgical aortic valve replacement (SAVR)	Timely - SAVR/TAVR indicated or appropriate to consider at this time		.	.	.	.	.		.	.	.	.	.	.	.	.	.	.	.	.	.	.	.	.	.	.	.	No	No	No	No
616-1061	<br>Disagree	Strongly<br>Disagree	Don't Know or<br>Not Applicable	<br>Disagree	<br>Disagree	<br>Disagree	<br>Disagree	<br><br>Disagree	Female	No	White	-	-	-	-	-		Medical management (including balloon valvuloplasty)	Early - Likely to require SAVR/TAVR in 6-12 months	No	No	No	No	No	No	No	None	No	Yes	No	No	I	2.1	0.9	69	0.84	51	-	-	-	-	-	-	Other, please describe	asymptomatic
616-1062	<br>Agree	<br>Agree	<br>Agree	<br>Agree	<br>Agree	<br>Agree	<br>Agree	<br><br>Agree	Male	No	White	-	-	-	-	-		Transthoracic aortic valve replacement (TAVR)	Timely - SAVR/TAVR indicated or appropriate to consider at this time		.	.	.	.	.		.	.	.	.	.	.	.	.	.	.	.	.	.	.	.	.	.	.	.	Yes	Yes	No	No
616-1063	Don't Know or<br>Not Applicable	Strongly<br>Agree	Strongly<br>Agree	Strongly<br>Agree	Strongly<br>Agree	Strongly<br>Agree	Strongly<br>Agree	<br>Strongly<br>Agree	Male	No	White	-	-	-	-	-		Transthoracic aortic valve replacement (TAVR)	Timely - SAVR/TAVR indicated or appropriate to consider at this time		.	.	.	.	.		.	.	.	.	.	.	.	.	.	.	.	.	.	.	.	.	.	.	.	No	Yes	No	No
616-1064	<br>Agree	<br>Agree	<br>Agree	<br>Agree	<br>Agree	<br>Agree	<br>Agree	<br><br>Agree	Male	No	White	-	-	-	-	-		Surgical aortic valve replacement (SAVR)	Timely - SAVR/TAVR indicated or appropriate to consider at this time		.	.	.	.	.		.	.	.	.	.	.	.	.	.	.	.	.	.	.	.	.	.	.	.	No	Yes	No	No
616-1065	Strongly<br>Agree	Strongly<br>Agree	Strongly<br>Agree	Strongly<br>Agree	Strongly<br>Agree	Strongly<br>Agree	Strongly<br>Agree	<br>Strongly<br>Agree	Female	No	White	-	-	-	-	-		Transthoracic aortic valve replacement (TAVR)	Timely - SAVR/TAVR indicated or appropriate to consider at this time		.	.	.	.	.		.	.	.	.	.	.	.	.	.	.	.	.	.	.	.	.	.	.	.	No	No	No	No
616-1066	<br>Agree	<br>Agree	<br>Agree	<br>Agree	<br>Agree	<br>Agree	<br>Agree	<br>Strongly<br>Agree	Male	No	White	-	-	-	-	-		Transthoracic aortic valve replacement (TAVR)	Timely - SAVR/TAVR indicated or appropriate to consider at this time		.	.	.	.	.		.	.	.	.	.	.	.	.	.	.	.	.	.	.	.	.	.	.	.	No	Yes	No	Yes
616-1067	Strongly<br>Agree	Strongly<br>Agree	Strongly<br>Agree	Strongly<br>Agree	Strongly<br>Agree	Strongly<br>Agree	Strongly<br>Agree	<br>Strongly<br>Agree	Female	No	White	-	-	-	-	-		Transthoracic aortic valve replacement (TAVR)	Timely - SAVR/TAVR indicated or appropriate to consider at this time		.	.	.	.	.		.	.	.	.	.	.	.	.	.	.	.	.	.	.	.	.	.	.	.	Yes	No	No	No
616-1068	<br>Agree	<br>Agree	Strongly<br>Agree	Strongly<br>Agree	Strongly<br>Agree	Strongly<br>Agree	<br>Agree	<br>Strongly<br>Agree	Female	No	White	-	-	-	-	-		Transthoracic aortic valve replacement (TAVR)	Timely - SAVR/TAVR indicated or appropriate to consider at this time		.	.	.	.	.		.	.	.	.	.	.	.	.	.	.	.	.	.	.	.	.	.	.	.	No	Yes	No	No
616-1069	<br>Agree	<br>Agree	<br>Agree	<br>Agree	<br>Agree	<br>Agree	Strongly<br>Agree	<br><br>Agree	Male	No	White	-	-	-	-	-		Medical management (including balloon valvuloplasty)	Early - Likely to require SAVR/TAVR in 6-12 months	No	No	No	No	No	No	No	None	No	No	No	No	I	0.9	0.8	65	0.88	32	-	-	-	-	-	-	Other, please describe	too soon for intervention
616-1070	<br>Agree	<br>Agree	<br>Agree	<br>Agree	<br>Agree	<br>Agree	<br>Agree	<br>Strongly<br>Agree	Male	No	White	-	-	-	-	-		Transthoracic aortic valve replacement (TAVR)	Timely - SAVR/TAVR indicated or appropriate to consider at this time		.	.	.	.	.		.	.	.	.	.	.	.	.	.	.	.	.	.	.	.	.	.	.	.	Yes	No	No	No
616-1071	Strongly<br>Agree	Strongly<br>Agree	Strongly<br>Agree	<br>Agree	Strongly<br>Agree	Strongly<br>Agree	Strongly<br>Agree	<br>Strongly<br>Agree	Male	No	White	-	-	-	-	-		Transthoracic aortic valve replacement (TAVR)	Timely - SAVR/TAVR indicated or appropriate to consider at this time		.	.	.	.	.		.	.	.	.	.	.	.	.	.	.	.	.	.	.	.	.	.	.	.	Yes	Yes	No	No
616-1072	Neither Agree<br>nor Disagree	Neither Agree<br>nor Disagree	Neither Agree<br>nor Disagree	Neither Agree<br>nor Disagree	Neither Agree<br>nor Disagree	Neither Agree<br>nor Disagree	<br>Disagree	<br><br>Agree	Male	No	White	-	-	-	-	-		Medical management (including balloon valvuloplasty)	Timely - SAVR/TAVR indicated or appropriate to consider at this time	No	No	No	No	No	No	No	Severe	No	No	Yes	Yes	III	6.5	1.23	60	0.6	77	Patient preference	-	-	-	-	-	Other, please describe	pt has bicuspid valve and unable to participate in valve trials at time of screening. pt refused surgery
616-1073	Strongly<br>Agree	Strongly<br>Agree	Strongly<br>Agree	Strongly<br>Agree	<br>Agree	Strongly<br>Agree	Strongly<br>Agree	<br>Strongly<br>Agree	Male	No	White	-	-	-	-	-		Transthoracic aortic valve replacement (TAVR)	Timely - SAVR/TAVR indicated or appropriate to consider at this time		.	.	.	.	.		.	.	.	.	.	.	.	.	.	.	.	.	.	.	.	.	.	.	.	Yes	Yes	Yes	No
616-1074	<br>Agree	<br>Agree	<br>Agree	<br>Agree	<br>Agree	Neither Agree<br>nor Disagree	<br>Agree	<br><br>Agree	Male	No	White	-	-	-	-	-		Surgical aortic valve replacement (SAVR)	Timely - SAVR/TAVR indicated or appropriate to consider at this time		.	.	.	.	.		.	.	.	.	.	.	.	.	.	.	.	.	.	.	.	.	.	.	.	No	No	No	No
616-1075	Strongly<br>Agree	Strongly<br>Agree	Strongly<br>Agree	Strongly<br>Agree	Strongly<br>Agree	Strongly<br>Agree	Strongly<br>Agree	<br>Strongly<br>Agree	Male	No	White	-	-	-	-	-		Transthoracic aortic valve replacement (TAVR)	Timely - SAVR/TAVR indicated or appropriate to consider at this time		.	.	.	.	.		.	.	.	.	.	.	.	.	.	.	.	.	.	.	.	.	.	.	.	Yes	No	No	Yes
616-1076	<br>Agree	<br>Agree	<br>Agree	<br>Agree	<br>Agree	Don't Know or<br>Not Applicable	<br>Agree	<br><br>Agree	Male	No	White	-	-	-	-	-		Medical management (including balloon valvuloplasty)	Timely - SAVR/TAVR indicated or appropriate to consider at this time	No	No	Yes	No	No	No	No	None	No	No	No	No	I	3	0.8	66	0.9	41	-	-	-	-	-	-	Other, please describe	asymptomatic
616-1077	Strongly<br>Agree	Strongly<br>Agree	Strongly<br>Agree	Strongly<br>Agree	Strongly<br>Agree	Strongly<br>Agree	Strongly<br>Agree	<br>Strongly<br>Agree	Female	No	White	-	-	-	-	-		Surgical aortic valve replacement (SAVR)	Timely - SAVR/TAVR indicated or appropriate to consider at this time		.	.	.	.	.		.	.	.	.	.	.	.	.	.	.	.	.	.	.	.	.	.	.	.	No	No	No	No
616-1078	<br>Agree	Strongly<br>Agree	Strongly<br>Agree	<br>Agree	<br>Agree	<br>Agree	<br>Agree	<br><br>Agree	Female	No	White	-	-	-	-	-		Medical management (including balloon valvuloplasty)	Timely - SAVR/TAVR indicated or appropriate to consider at this time	Yes	No	No	No	No	Yes	No	None	No	No	No	No	III	13.122	0.9	56	0.5	36	-	-	-	-	-	-	Other, please describe	Unlikely patient will benefit from AVR
616-1079	<br>Agree	<br>Agree	<br>Agree	<br>Agree	<br>Agree	<br>Agree	<br>Agree	<br><br>Agree	Male	No	White	-	-	-	-	-		Surgical aortic valve replacement (SAVR)	Late - Advanced disease but patient will still likely benefit from SAVR/TAVR		.	.	.	.	.		.	.	.	.	.	.	.	.	.	.	.	.	.	.	.	.	.	.	.	No	No	No	No
616-1080	<br>Agree	<br>Agree	<br>Agree	<br>Agree	<br>Agree	<br>Agree	<br>Agree	<br><br>Agree	Male	No	White	-	-	-	-	-		Transthoracic aortic valve replacement (TAVR)	Timely - SAVR/TAVR indicated or appropriate to consider at this time		.	.	.	.	.		.	.	.	.	.	.	.	.	.	.	.	.	.	.	.	.	.	.	.	Yes	No	No	Yes
616-1081	Strongly<br>Agree	Strongly<br>Agree	Strongly<br>Agree	<br>Agree	<br>Agree	<br>Agree	Strongly<br>Agree	<br>Strongly<br>Agree	Male	No	White	-	-	-	-	-		Transthoracic aortic valve replacement (TAVR)	Timely - SAVR/TAVR indicated or appropriate to consider at this time		.	.	.	.	.		.	.	.	.	.	.	.	.	.	.	.	.	.	.	.	.	.	.	.	Yes	No	No	No
616-1082	Strongly<br>Agree	<br>Agree	<br>Agree	<br>Agree	<br>Agree	<br>Agree	<br>Agree	<br>Strongly<br>Agree	Male	No	White	-	-	-	-	-		Transthoracic aortic valve replacement (TAVR)	Timely - SAVR/TAVR indicated or appropriate to consider at this time		.	.	.	.	.		.	.	.	.	.	.	.	.	.	.	.	.	.	.	.	.	.	.	.	No	No	No	No
616-1083	Neither Agree<br>nor Disagree	<br>Agree	Neither Agree<br>nor Disagree	Neither Agree<br>nor Disagree	Strongly<br>Agree	Strongly<br>Agree	Strongly<br>Agree	<br>Strongly<br>Agree	Female	No	White	-	-	-	-	-		Transthoracic aortic valve replacement (TAVR)	Timely - SAVR/TAVR indicated or appropriate to consider at this time		.	.	.	.	.		.	.	.	.	.	.	.	.	.	.	.	.	.	.	.	.	.	.	.	No	No	No	No
616-1084	Strongly<br>Agree	Strongly<br>Agree	Strongly<br>Agree	Strongly<br>Agree	Strongly<br>Agree	Strongly<br>Agree	Strongly<br>Agree	<br>Strongly<br>Agree	Male	No	White	-	-	-	-	-		Transthoracic aortic valve replacement (TAVR)	Timely - SAVR/TAVR indicated or appropriate to consider at this time		.	.	.	.	.		.	.	.	.	.	.	.	.	.	.	.	.	.	.	.	.	.	.	.	Yes	Yes	No	No
616-1085	Strongly<br>Agree	Strongly<br>Agree	Strongly<br>Agree	Strongly<br>Agree	Strongly<br>Agree	Strongly<br>Agree	Strongly<br>Agree	<br>Strongly<br>Agree	Female	No	White	-	-	-	-	-		Transthoracic aortic valve replacement (TAVR)	Timely - SAVR/TAVR indicated or appropriate to consider at this time		.	.	.	.	.		.	.	.	.	.	.	.	.	.	.	.	.	.	.	.	.	.	.	.	Yes	No	Yes	No
616-1086	Strongly<br>Agree	Strongly<br>Agree	Strongly<br>Agree	Strongly<br>Agree	Strongly<br>Agree	Strongly<br>Agree	Strongly<br>Agree	<br>Don't Know or <br>Not Applicable	Male	No	White	-	-	-	-	-		Medical management (including balloon valvuloplasty)	Timely - SAVR/TAVR indicated or appropriate to consider at this time	No	No	Yes	Yes	No	No	No	None	No	Yes	No	No	III	5	1.5	64	0.7	41	-	-	-	-	Inoperable patient with anatomic infeasibility of aortic annulus for TAVR (i.e., annulus too large or too small)	-	Other, please describe	Bicuspid
616-1087	Strongly<br>Agree	Strongly<br>Agree	Strongly<br>Agree	<br>Agree	Strongly<br>Agree	Neither Agree<br>nor Disagree	Strongly<br>Agree	<br>Strongly<br>Agree	Male	No	White	-	-	-	-	-		Surgical aortic valve replacement (SAVR)	Timely - SAVR/TAVR indicated or appropriate to consider at this time		.	.	.	.	.		.	.	.	.	.	.	.	.	.	.	.	.	.	.	.	.	.	.	.	No	Yes	No	No
616-1088	Strongly<br>Agree	Strongly<br>Agree	<br>Agree	Strongly<br>Agree	Strongly<br>Agree	Strongly<br>Agree	Strongly<br>Agree	<br>Strongly<br>Agree	Female	No	White	-	-	-	-	-		Transthoracic aortic valve replacement (TAVR)	Late - Advanced disease but patient will still likely benefit from SAVR/TAVR		.	.	.	.	.		.	.	.	.	.	.	.	.	.	.	.	.	.	.	.	.	.	.	.	No	Yes	No	No
616-1089	Strongly<br>Agree	Strongly<br>Agree	Strongly<br>Agree	Strongly<br>Agree	Strongly<br>Agree	Strongly<br>Agree	Strongly<br>Agree	<br>Strongly<br>Agree	Male	No	White	-	-	-	-	-		Transthoracic aortic valve replacement (TAVR)	Timely - SAVR/TAVR indicated or appropriate to consider at this time		.	.	.	.	.		.	.	.	.	.	.	.	.	.	.	.	.	.	.	.	.	.	.	.	Yes	No	No	No
616-1090	Strongly<br>Agree	Strongly<br>Agree	<br>Agree	<br>Agree	<br>Agree	<br>Agree	Neither Agree<br>nor Disagree	<br>Neither Agree<br>nor Disagree	Male	No	White	-	-	-	-	-		Medical management (including balloon valvuloplasty)	Too early - Premature for consideration of SAVR/TAVR	No	No	No	No	No	No	No	Mild	Yes	No	No	No	I	8	2	60	1.3	18	-	-	-	-	-	-	Other, please describe	Moderate AS and asymptomatic
616-1091	<br>Agree	<br>Agree	<br>Agree	Neither Agree<br>nor Disagree	<br>Agree	Neither Agree<br>nor Disagree	<br>Agree	<br><br>Agree	Female	No	White	-	-	-	-	-		Medical management (including balloon valvuloplasty)	Timely - SAVR/TAVR indicated or appropriate to consider at this time	No	No	Yes	No	No	No	Yes	Moderate	No	Yes	No	No	III	3.9	0.4	65	0.75	42	Patient preference	-	-	-	-	-	-
616-1092	Strongly<br>Agree	Strongly<br>Agree	Strongly<br>Agree	Strongly<br>Agree	Strongly<br>Agree	<br>Agree	Strongly<br>Agree	<br><br>Agree	Female	No	White	-	-	-	-	-		Medical management (including balloon valvuloplasty)	Too early - Premature for consideration of SAVR/TAVR	No	No	No	No	No	No	No	None	No	No	No	No	I	6.4	1.1	73	1.3	25	-	-	-	-	-	-	Other, please describe	slow progression
616-1093	Strongly<br>Agree	Strongly<br>Agree	Strongly<br>Agree	Strongly<br>Agree	Strongly<br>Agree	Strongly<br>Agree	Strongly<br>Agree	<br>Strongly<br>Agree	Male	No	White	-	-	-	-	-		Transthoracic aortic valve replacement (TAVR)	Timely - SAVR/TAVR indicated or appropriate to consider at this time		.	.	.	.	.		.	.	.	.	.	.	.	.	.	.	.	.	.	.	.	.	.	.	.	No	No	No	No
616-1094	<br>Agree	<br>Agree	<br>Agree	<br>Agree	<br>Agree	<br>Agree	<br>Agree	<br><br>Agree	Male	No	White	-	-	-	-	-		Transthoracic aortic valve replacement (TAVR)	Timely - SAVR/TAVR indicated or appropriate to consider at this time		.	.	.	.	.		.	.	.	.	.	.	.	.	.	.	.	.	.	.	.	.	.	.	.	Yes	Yes	No	No
616-1095	<br>Agree	<br>Agree	<br>Agree	<br>Agree	<br>Agree	<br>Agree	<br>Agree	<br><br>Agree	Female	Yes	White	-	-	-	-	-		Surgical aortic valve replacement (SAVR)	Timely - SAVR/TAVR indicated or appropriate to consider at this time		.	.	.	.	.		.	.	.	.	.	.	.	.	.	.	.	.	.	.	.	.	.	.	.	No	No	No	No
616-1096	Strongly<br>Agree	Strongly<br>Agree	Strongly<br>Agree	<br>Agree	Strongly<br>Agree	Strongly<br>Agree	<br>Agree	<br>Neither Agree<br>nor Disagree	Female	No	White	-	-	-	-	-		Medical management (including balloon valvuloplasty)	Timely - SAVR/TAVR indicated or appropriate to consider at this time	No	Yes	Yes	No	No	No	Yes	Mild	No	Yes	Yes	No	IV	11.5	5.2	55	0.8	40	-	-	-	-	-	Inoperable patient with lack of inadequate access (TF, TA or TAo) for TAVR	-
616-1097	Strongly<br>Agree	<br>Agree	Strongly<br>Agree	Strongly<br>Agree	Strongly<br>Agree	Strongly<br>Agree	<br>Agree	<br>Strongly<br>Agree	Male	No	White	-	-	-	-	-		Transthoracic aortic valve replacement (TAVR)	Timely - SAVR/TAVR indicated or appropriate to consider at this time		.	.	.	.	.		.	.	.	.	.	.	.	.	.	.	.	.	.	.	.	.	.	.	.	Yes	Yes	No	No
616-1098	Strongly<br>Agree	Strongly<br>Agree	<br>Agree	<br>Agree	<br>Agree	<br>Agree	<br>Agree	<br>Strongly<br>Agree	Male	No	White	-	-	-	-	-		Transthoracic aortic valve replacement (TAVR)	Timely - SAVR/TAVR indicated or appropriate to consider at this time		.	.	.	.	.		.	.	.	.	.	.	.	.	.	.	.	.	.	.	.	.	.	.	.	Yes	Yes	No	Yes
616-1099	Strongly<br>Agree	Strongly<br>Agree	Strongly<br>Agree	<br>Agree	<br>Agree	Strongly<br>Agree	<br>Agree	<br>Strongly<br>Agree	Male	No	White	-	-	-	-	-		Transthoracic aortic valve replacement (TAVR)	Timely - SAVR/TAVR indicated or appropriate to consider at this time		.	.	.	.	.		.	.	.	.	.	.	.	.	.	.	.	.	.	.	.	.	.	.	.	Yes	No	No	No
616-1100	<br>Agree	<br>Agree	<br>Agree	Strongly<br>Agree	Strongly<br>Agree	Strongly<br>Agree	<br>Agree	<br><br>Agree	Male	No	White	-	-	-	-	-		Surgical aortic valve replacement (SAVR)	Timely - SAVR/TAVR indicated or appropriate to consider at this time		.	.	.	.	.		.	.	.	.	.	.	.	.	.	.	.	.	.	.	.	.	.	.	.	No	No	No	No
616-1101	Strongly<br>Agree	Strongly<br>Agree	Strongly<br>Agree	Strongly<br>Agree	Strongly<br>Agree	Strongly<br>Agree	Strongly<br>Agree	<br><br>Agree	Male	No	White	-	-	-	-	-		Surgical aortic valve replacement (SAVR)	Too early - Premature for consideration of SAVR/TAVR		.	.	.	.	.		.	.	.	.	.	.	.	.	.	.	.	.	.	.	.	.	.	.	.	No	No	No	No
616-1102	Strongly<br>Agree	Strongly<br>Agree	Strongly<br>Agree	Strongly<br>Agree	Strongly<br>Agree	Strongly<br>Agree	Strongly<br>Agree	<br>Strongly<br>Agree	Male	No	-	Black/African American	-	-	-	-		Medical management (including balloon valvuloplasty)	Too early - Premature for consideration of SAVR/TAVR	No	Yes	No	No	No	No	Yes	Severe	Yes	Yes	No	Yes	III	3.25	0.9	55	0.6	34	-	-	-	-	-	-	Other, please describe	AS not severe
616-995	<br>Agree	<br>Agree	Strongly<br>Agree	Strongly<br>Agree	<br>Agree	<br>Agree	Strongly<br>Agree	<br>Neither Agree<br>nor Disagree	Male	No	White	-	-	-	-	-		Surgical aortic valve replacement (SAVR)	Timely - SAVR/TAVR indicated or appropriate to consider at this time		.	.	.	.	.		.	.	.	.	.	.	.	.	.	.	.	.	.	.	.	.	.	.	.	No	No	No	No
616-996	<br>Agree	Strongly<br>Agree	Strongly<br>Agree	Strongly<br>Agree	Strongly<br>Agree	Strongly<br>Agree	Strongly<br>Agree	<br>Strongly<br>Agree	Female	No	White	-	-	-	-	-		Surgical aortic valve replacement (SAVR)	Timely - SAVR/TAVR indicated or appropriate to consider at this time		.	.	.	.	.		.	.	.	.	.	.	.	.	.	.	.	.	.	.	.	.	.	.	.	No	No	No	No
616-997	<br>Agree	<br>Agree	<br>Agree	<br>Agree	<br>Agree	<br>Agree	<br>Agree	<br><br>Agree	Male	No	White	-	-	-	-	-		Transthoracic aortic valve replacement (TAVR)	Timely - SAVR/TAVR indicated or appropriate to consider at this time		.	.	.	.	.		.	.	.	.	.	.	.	.	.	.	.	.	.	.	.	.	.	.	.	No	No	No	No
616-998	<br>Agree	<br>Agree	<br>Agree	<br>Agree	Strongly<br>Agree	<br>Agree	<br>Agree	<br>Strongly<br>Agree	Male	No	White	-	-	-	-	-		Transthoracic aortic valve replacement (TAVR)	Timely - SAVR/TAVR indicated or appropriate to consider at this time		.	.	.	.	.		.	.	.	.	.	.	.	.	.	.	.	.	.	.	.	.	.	.	.	Yes	Yes	Yes	No
616-999	Strongly<br>Agree	Neither Agree<br>nor Disagree	Strongly<br>Agree	Strongly<br>Agree	Strongly<br>Agree	Strongly<br>Agree	Strongly<br>Agree	<br>Strongly<br>Agree	Female	No	White	-	-	-	-	-		Transthoracic aortic valve replacement (TAVR)	Timely - SAVR/TAVR indicated or appropriate to consider at this time		.	.	.	.	.		.	.	.	.	.	.	.	.	.	.	.	.	.	.	.	.	.	.	.	No	No	No	No
991-592	Strongly<br>Agree	Strongly<br>Agree	Strongly<br>Agree	<br>Agree	<br>Agree	<br>Agree	<br>Agree	<br>Strongly<br>Agree	Male	No	White	-	-	-	-	-		Surgical aortic valve replacement (SAVR)	Timely - SAVR/TAVR indicated or appropriate to consider at this time		.	.	.	.	.		.	.	.	.	.	.	.	.	.	.	.	.	.	.	.	.	.	.	.	No	No	No	No
991-593	Strongly<br>Agree	Strongly<br>Agree	Strongly<br>Agree	Strongly<br>Agree	Strongly<br>Agree	Strongly<br>Agree	Strongly<br>Agree	<br>Strongly<br>Agree	Male	No	White	-	-	-	-	-		Transthoracic aortic valve replacement (TAVR)	Timely - SAVR/TAVR indicated or appropriate to consider at this time		.	.	.	.	.		.	.	.	.	.	.	.	.	.	.	.	.	.	.	.	.	.	.	.	Yes	Yes	No	No
991-594	<br>Agree	Strongly<br>Agree	Strongly<br>Agree	Strongly<br>Agree	Don't Know or<br>Not Applicable	Strongly<br>Agree	Strongly<br>Agree	<br>Strongly<br>Agree	Male	No	White	-	-	-	-	-		Medical management (including balloon valvuloplasty)	Timely - SAVR/TAVR indicated or appropriate to consider at this time	No	No	No	No	No	No	No	None	No	Yes	No	No	III	4.2	0.9	60	0.7	43	Patient preference	-	-	-	-	-	-
991-595	Strongly<br>Agree	Strongly<br>Agree	Neither Agree<br>nor Disagree	Neither Agree<br>nor Disagree	Strongly<br>Agree	Strongly<br>Agree	Strongly<br>Agree	<br><br>Agree	Female	No	-	Black/African American	-	-	-	-		Transthoracic aortic valve replacement (TAVR)	Late - Advanced disease but patient will still likely benefit from SAVR/TAVR		.	.	.	.	.		.	.	.	.	.	.	.	.	.	.	.	.	.	.	.	.	.	.	.	Yes	Yes	No	No
991-596	Strongly<br>Agree	Strongly<br>Agree	Strongly<br>Agree	Strongly<br>Agree	Strongly<br>Agree	Strongly<br>Agree	Strongly<br>Agree	<br>Strongly<br>Agree	Female	No	White	-	-	-	-	-		Medical management (including balloon valvuloplasty)	Early - Likely to require SAVR/TAVR in 6-12 months	No	No	No	No	No	No	No	None	No	No	No	No	I	6.4	.	55	.	45	Patient preference	-	-	-	-	-	-
991-597	<br>Agree	<br>Agree	<br>Agree	Neither Agree<br>nor Disagree	<br>Agree	<br>Agree	<br>Agree	<br>Don't Know or <br>Not Applicable	Male	No	White	-	-	-	-	-		Medical management (including balloon valvuloplasty)	Too late - Patient is very unlikely to benefit from SAVR/TAVR at this advanced stage	No	Yes	No	No	No	No	Yes	Severe	No	No	No	Yes	IV	28	2.6	25	0.4	34	-	Futility (estimated life expectancy <12 months due to noncardiac condition)	-	-	-	-	-
991-598	Strongly<br>Agree	Strongly<br>Agree	Strongly<br>Agree	Strongly<br>Agree	<br>Agree	Strongly<br>Agree	<br>Agree	<br>Strongly<br>Agree	Male	No	White	-	-	-	-	-		Surgical aortic valve replacement (SAVR)	Timely - SAVR/TAVR indicated or appropriate to consider at this time		.	.	.	.	.		.	.	.	.	.	.	.	.	.	.	.	.	.	.	.	.	.	.	.	No	No	No	No
991-599	<br>Agree	<br>Agree	<br>Agree	<br>Agree	Strongly<br>Agree	<br>Agree	Strongly<br>Agree	<br>Strongly<br>Agree	Male	No	White	-	-	-	-	-		Transthoracic aortic valve replacement (TAVR)	Timely - SAVR/TAVR indicated or appropriate to consider at this time		.	.	.	.	.		.	.	.	.	.	.	.	.	.	.	.	.	.	.	.	.	.	.	.	No	No	No	No
991-600	Strongly<br>Agree	Strongly<br>Agree	Strongly<br>Agree	Strongly<br>Agree	Strongly<br>Agree	Strongly<br>Agree	Strongly<br>Agree	<br>Strongly<br>Agree	Female	No	White	-	-	-	-	-		Transthoracic aortic valve replacement (TAVR)	Timely - SAVR/TAVR indicated or appropriate to consider at this time		.	.	.	.	.		.	.	.	.	.	.	.	.	.	.	.	.	.	.	.	.	.	.	.	No	Yes	Yes	No
991-601	Strongly<br>Agree	Strongly<br>Agree	Strongly<br>Agree	Strongly<br>Agree	Strongly<br>Agree	Strongly<br>Agree	Strongly<br>Agree	<br>Strongly<br>Agree	Male	No	White	-	-	-	-	-		Transthoracic aortic valve replacement (TAVR)	Timely - SAVR/TAVR indicated or appropriate to consider at this time		.	.	.	.	.		.	.	.	.	.	.	.	.	.	.	.	.	.	.	.	.	.	.	.	No	No	No	No
991-602	<br>Agree	<br>Agree	<br>Agree	<br>Agree	<br>Agree	<br>Agree	<br>Agree	<br><br>Agree	Male	No	White	-	-	-	-	-		Medical management (including balloon valvuloplasty)	Early - Likely to require SAVR/TAVR in 6-12 months	Yes	No	Yes	No	No	No	Yes	None	No	Yes	No	No	III	16.6	2.1	45	1	40	-	-	-	-	-	-	Other, please describe	bridge to determine
991-603	<br>Agree	Strongly<br>Agree	<br>Agree	<br>Agree	Strongly<br>Agree	Strongly<br>Agree	<br>Agree	<br>Strongly<br>Agree	Male	No	White	-	-	-	-	-		Surgical aortic valve replacement (SAVR)	Timely - SAVR/TAVR indicated or appropriate to consider at this time		.	.	.	.	.		.	.	.	.	.	.	.	.	.	.	.	.	.	.	.	.	.	.	.	No	No	No	No
991-604	Strongly<br>Agree	Strongly<br>Agree	Strongly<br>Agree	Strongly<br>Agree	Strongly<br>Agree	Strongly<br>Agree	Strongly<br>Agree	<br>Strongly<br>Agree	Male	No	White	-	-	-	-	-		Transthoracic aortic valve replacement (TAVR)	Timely - SAVR/TAVR indicated or appropriate to consider at this time		.	.	.	.	.		.	.	.	.	.	.	.	.	.	.	.	.	.	.	.	.	.	.	.	Yes	No	Yes	No
991-605	Strongly<br>Agree	Strongly<br>Agree	Strongly<br>Agree	Strongly<br>Agree	Strongly<br>Agree	Strongly<br>Agree	Strongly<br>Agree	<br>Strongly<br>Agree	Female	No	White	-	-	-	-	-		Surgical aortic valve replacement (SAVR)	Timely - SAVR/TAVR indicated or appropriate to consider at this time		.	.	.	.	.		.	.	.	.	.	.	.	.	.	.	.	.	.	.	.	.	.	.	.	No	No	Yes	No
991-606	Strongly<br>Agree	Strongly<br>Agree	Strongly<br>Agree	Strongly<br>Agree	Strongly<br>Agree	Strongly<br>Agree	Strongly<br>Agree	<br>Strongly<br>Agree	Male	No	White	-	-	-	-	-		Transthoracic aortic valve replacement (TAVR)	Timely - SAVR/TAVR indicated or appropriate to consider at this time		.	.	.	.	.		.	.	.	.	.	.	.	.	.	.	.	.	.	.	.	.	.	.	.	No	No	No	No
991-607	Strongly<br>Agree	Strongly<br>Agree	Strongly<br>Agree	Strongly<br>Agree	Strongly<br>Agree	Strongly<br>Agree	Strongly<br>Agree	<br>Strongly<br>Agree	Female	No	White	-	-	-	-	-		Transthoracic aortic valve replacement (TAVR)	Timely - SAVR/TAVR indicated or appropriate to consider at this time		.	.	.	.	.		.	.	.	.	.	.	.	.	.	.	.	.	.	.	.	.	.	.	.	No	No	No	No
991-608	<br>Agree	<br>Agree	<br>Agree	<br>Agree	<br>Agree	<br>Agree	<br>Agree	<br>Neither Agree<br>nor Disagree	Female	No	White	-	-	-	-	-		Medical management (including balloon valvuloplasty)	Timely - SAVR/TAVR indicated or appropriate to consider at this time	No	No	No	No	No	No	No	Mild	Yes	Yes	No	No	IV	6.73	1	66	0.8	45	-	-	-	-	-	-	Other, please describe	Patient is being evaluated fro possible TAVR in future
991-609	<br>Agree	<br>Agree	<br>Agree	<br>Agree	<br>Agree	<br>Agree	<br>Agree	<br><br>Agree	Male	No	White	-	-	-	-	-		Transthoracic aortic valve replacement (TAVR)	Timely - SAVR/TAVR indicated or appropriate to consider at this time		.	.	.	.	.		.	.	.	.	.	.	.	.	.	.	.	.	.	.	.	.	.	.	.	Yes	No	No	No
991-610	Strongly<br>Agree	Strongly<br>Agree	Strongly<br>Agree	Strongly<br>Agree	Strongly<br>Agree	Strongly<br>Agree	Strongly<br>Agree	<br>Strongly<br>Agree	Male	No	White	-	-	-	-	-		Medical management (including balloon valvuloplasty)	Too early - Premature for consideration of SAVR/TAVR	No	No	No	No	No	No	No	None	No	No	No	No	I	2	1.36	65	1.1	18	-	-	-	-	-	-	Other, please describe	MD decided AS not bad enough yet
991-611	<br>Agree	<br>Agree	<br>Agree	<br>Agree	<br>Agree	<br>Agree	<br>Agree	<br><br>Agree	Male	No	White	-	-	-	-	-		Medical management (including balloon valvuloplasty)	Late - Advanced disease but patient will still likely benefit from SAVR/TAVR	No	No	No	No	No	No	No	None	No	No	No	No	III	2	1	64	0.7	49	Patient preference	-	-	-	-	-	Other, please describe	Patient did not qualify for TAVR (STS too low); Refuses surgery
991-612	<br>Agree	Neither Agree<br>nor Disagree	Neither Agree<br>nor Disagree	<br>Agree	<br>Agree	<br>Agree	<br>Agree	<br><br>Agree	Male	No	White	-	-	-	-	-		Transthoracic aortic valve replacement (TAVR)	Timely - SAVR/TAVR indicated or appropriate to consider at this time		.	.	.	.	.		.	.	.	.	.	.	.	.	.	.	.	.	.	.	.	.	.	.	.	Yes	Yes	Yes	No
991-613	<br>Agree	<br>Agree	<br>Agree	<br>Agree	<br>Agree	<br>Agree	<br>Agree	<br><br>Agree	Male	No	White	-	-	-	-	-		Transthoracic aortic valve replacement (TAVR)	Timely - SAVR/TAVR indicated or appropriate to consider at this time		.	.	.	.	.		.	.	.	.	.	.	.	.	.	.	.	.	.	.	.	.	.	.	.	Yes	No	No	No
991-614	<br>Agree	<br>Agree	<br>Agree	<br>Agree	<br>Agree	<br>Agree	<br>Agree	<br><br>Agree	Female	No	White	-	-	-	-	-		Medical management (including balloon valvuloplasty)	Timely - SAVR/TAVR indicated or appropriate to consider at this time	No	No	No	No	No	No	No	None	No	No	Yes	No	III	9.275	0.9	60	0.83	52	-	-	-	-	-	-	Other, please describe	.
991-615	Strongly<br>Agree	Strongly<br>Agree	Strongly<br>Agree	Strongly<br>Agree	Strongly<br>Agree	Strongly<br>Agree	Strongly<br>Agree	<br>Strongly<br>Agree	Male	No	White	-	-	-	-	-		Medical management (including balloon valvuloplasty)	Timely - SAVR/TAVR indicated or appropriate to consider at this time	No	No	No	No	No	Yes	No	Mild	Yes	Yes	No	No	I	1.7	0.8	55	0.47	39	-	Futility (estimated life expectancy <12 months due to noncardiac condition)	-	-	-	-	-
991-616	<br>Agree	<br>Agree	Strongly<br>Agree	<br>Agree	<br>Disagree	Neither Agree<br>nor Disagree	<br>Agree	<br><br>Agree	Female	No	White	-	-	-	-	-		Surgical aortic valve replacement (SAVR)	Timely - SAVR/TAVR indicated or appropriate to consider at this time		.	.	.	.	.		.	.	.	.	.	.	.	.	.	.	.	.	.	.	.	.	.	.	.	No	No	No	No
991-617	Strongly<br>Agree	Strongly<br>Agree	Strongly<br>Agree	Strongly<br>Agree	Strongly<br>Agree	Strongly<br>Agree	Strongly<br>Agree	<br>Strongly<br>Agree	Female	No	White	-	-	-	-	-		Surgical aortic valve replacement (SAVR)	Timely - SAVR/TAVR indicated or appropriate to consider at this time		.	.	.	.	.		.	.	.	.	.	.	.	.	.	.	.	.	.	.	.	.	.	.	.	No	No	No	No
991-618	Strongly<br>Agree	Strongly<br>Agree	Strongly<br>Agree	Strongly<br>Agree	Strongly<br>Agree	Strongly<br>Agree	Strongly<br>Agree	<br>Strongly<br>Agree	Male	No	White	-	-	-	-	-		Transthoracic aortic valve replacement (TAVR)	Early - Likely to require SAVR/TAVR in 6-12 months		.	.	.	.	.		.	.	.	.	.	.	.	.	.	.	.	.	.	.	.	.	.	.	.	Yes	No	No	No
991-619	Strongly<br>Agree	<br>Agree	Strongly<br>Agree	<br>Agree	<br>Agree	Neither Agree<br>nor Disagree	<br>Agree	<br><br>Agree	Female	No	White	-	-	-	-	-		Medical management (including balloon valvuloplasty)	Too late - Patient is very unlikely to benefit from SAVR/TAVR at this advanced stage	No	Yes	No	No	No	No	Yes	Moderate	No	Yes	No	No	IV	15	1.4	30	1	44	-	Futility (estimated life expectancy <12 months due to noncardiac condition)	-	-	-	-	-
[truncated: 13 more columns]

## Sheet: Data Dictionary
Source Instrument	Variable Name	Item	Response Option
ANALYSIS	KEY for PLOS Data Set
ASCS-Patient Survey	Q1_A_3education.TopicTheheartvalvedoctorsandtheirstaffhelpedmebe	Please indicate your level of agreement with each of the following statements below: The heart valve doctors and their staff helped me better understand my aortic stenosis	o Strongly Disagree o Disagree o Neither Agree nor Disagree o Agree o Strongly Agree o Don’t Know or Not Applicable
ASCS-Patient Survey	Q1_A_4education.TopicImportantquestionsIhadwereansweredtomysatis	Please indicate your level of agreement with each of the following statements below: Important questions I had were answered to my satisfaction	o Strongly Disagree o Disagree o Neither Agree nor Disagree o Agree o Strongly Agree o Don’t Know or Not Applicable
ASCS-Patient Survey	Q1_A_5education.TopicMyfamilyandcaregiverswereabletojoindiscussi	Please indicate your level of agreement with each of the following statements below: My family and caregivers were able to join discussions about my condition and my treatment options, if desired	o Strongly Disagree o Disagree o Neither Agree nor Disagree o Agree o Strongly Agree o Don’t Know or Not Applicable
ASCS-Patient Survey	Q10_A_3treatmentplan.TopicTheheartvalvedoctorslistenedtomeandask	Please indicate your level of agreement with each of the following statements below: The heart valve doctors listened to me and asked about the values and preferences that were important to me	o Strongly Disagree o Disagree o Neither Agree nor Disagree o Agree o Strongly Agree o Don’t Know or Not Applicable
ASCS-Patient Survey	Q10_A_5treatmentplan.TopicTreatmentoptionswereexplainedtomeinawa	Please indicate your level of agreement with each of the following statements below:: Treatment options were explained to me in a way that was easy to understand	o Strongly Disagree o Disagree o Neither Agree nor Disagree o Agree o Strongly Agree o Don’t Know or Not Applicable
ASCS-Patient Survey	Q10_A_6treatmentplan.TopicIwasgivenenoughinformationaboutthepros	Please indicate your level of agreement with each of the following statements below: I was given enough information about the pros and cons of each treatment option	o Strongly Disagree o Disagree o Neither Agree nor Disagree o Agree o Strongly Agree o Don’t Know or Not Applicable
ASCS-Patient Survey	Q10_A_8treatmentplan.TopicMyheartvalvedoctorsinvolvedmeindecisio	Please indicate your level of agreement with each of the following statements below: My heart valve doctors involved me in decisions made about my treatment and care	o Strongly Disagree o Disagree o Neither Agree nor Disagree o Agree o Strongly Agree o Don’t Know or Not Applicable
ASCS-Patient Survey	Q6_A_3care.TopicIfeelthefinaldecisionaboutmyaorticstenosistreatm	Please indicate your level of agreement with each of the following statements below: I feel the final decision about my aortic stenosis treatment was the right one for me	o Strongly Disagree o Disagree o Neither Agree nor Disagree o Agree o Strongly Agree o Don’t Know or Not Applicable
ASCS-VC/VCP CORE	Q49gender.3.Gender	Gender:	o Female o Male
ASCS-VC/VCP CORE	Q50Ethnicity.4.HispanicorLatinoEthnicity	Hispanic or Latino Ethnicity:	q No q Yes
ASCS-VC/VCP CORE	Q25_1race.WhiteQuestion5.Racecheckallthatapply	Race (Check all that apply): White	q White
ASCS-VC/VCP CORE	Q25_2race.BlackAfricanAmericanQuestion5.Racecheckallthatapply	Race (Check all that apply): Black/African American	q Black/African American
ASCS-VC/VCP CORE	Q25_3race.AsianQuestion5.Racecheckallthatapply	Race (Check all that apply): Asian	q Asian
ASCS-VC/VCP CORE	Q25_4race.AmericanIndianAlaskanNativeQuestion5.Racecheckallthata	Race (Check all that apply): American Indian/Alaskan Native	q American Indian/Alaskan Native
ASCS-VC/VCP CORE	Q25_5race.NativeHawaiianPacificIslanderQuestion5.Racecheckalltha	Race (Check all that apply): Native Hawaiian/Pacific Islander	q Native Hawaiian/Pacific Islander
ASCS-VC/VCP CORE	Q25_6race.OtherpleasespecifyQuestion5.Racecheckallthatapply	Race (Check all that apply): Other	q Other
ASCS-VC/VCP CORE	Q25SPECIFIED_6race.OtherpleasespecifySpecifyQuestion5.Racechecka	Race: Other, please specify: ___________________________________	Open-text field
ASCS-VC/VCP CORE	Q7Treatmentstrategy.6.HowwasthispatientsaorticstenosisASmanaged	How was this patient's aortic stenosis (AS) managed?	q Medical management (including balloon valvuloplasty) q Surgical aortic valve replacement (SAVR) q Transthoracic aortic valve replacement (TAVR)
ASCS-VC/VCP CORE	Q20timeliness.13.Pleaseratethetimelinessofthispatientsreferralre	Please rate the timeliness of this patient's referral relative to their aortic valve disease process:	o Too Early – Premature for consideration of SAVR/TAVR o Early – Likely to require SAVR/TAVR in 6-12months o Timely – SAVR/TAVR indicated or appropriate to consider at this time o Late - Advanced disease but patient will still likely benefit from SAVR/TAVR o Too Late - Patient is very unlikely to benefit from SAVR/TAVR at this advanced stage
ASCS-VC/VCP MM Supp	Q11ballonval.21.WasballoonvalvuloplastyBAVperformedonthispatient	Was balloon valvuloplasty (BAV) performed on this patient?	q No q Yes
ASCS-VC/VCP MM Supp	Q33_A_3cardiachistory.TopicPriorPCICategoryAQuestion24.Cardiacsu	Prior PCI	q No q Yes
ASCS-VC/VCP MM Supp	Q33_A_4cardiachistory.TopicPriorCABGCategoryAQuestion24.Cardiacs	Prior CABG	q No q Yes
ASCS-VC/VCP MM Supp	Q33_A_5cardiachistory.TopicPriorOtherCardiacSurgeryCategoryAQues	Prior Other Cardiac Surgery	q No q Yes
ASCS-VC/VCP MM Supp	Q33_A_6cardiachistory.TopicPriorAorticValveProcedureCategoryAQue	Prior Aortic Valve Procedure	q No q Yes
ASCS-VC/VCP MM Supp	Q31priorstroke.28.PriorStroke	Prior Stroke	q No q Yes
ASCS-VC/VCP MM Supp	Q32priorMI.29.PriorMI	Prior MI	q No q Yes
ASCS-VC/VCP MM Supp	Q38lung.31.Pleaseselect ChronicLungDisease stage forthispatie	Please select Chronic Lung Disease stage for this patient:	q None  Mild  Moderate  Severe
ASCS-VC/VCP MM Supp	Q36_A_1historyriskfactors.TopicPeripheralArterialDiseaseCategory	Peripheral Artery Disease	q No q Yes
ASCS-VC/VCP MM Supp	Q36_A_5historyriskfactors.TopicDiabetesMellitusCategoryAQuestion	Diabetes Mellitus	q No q Yes
ASCS-VC/VCP MM Supp	Q36_A_6historyriskfactors.TopicCurrentlyonDialysisCategoryAQuest	Currently on Dialysis	q No q Yes
ASCS-VC/VCP MM Supp	Q36_A_7historyriskfactors.TopicHomeOxygenCategoryAQuestion32.Ple	Home Oxygen	q No q Yes
ASCS-VC/VCP MM Supp	Q41nyha.35.NYHAClasswithinpast 2weeks	NYHA Class within past 2 weeks:	 I  II  III  IV
ASCS-VC/VCP MM Supp	Q51_1stsnew.37.EnterSTSScoremortalityrisk	STS Score (%mortality risk):	Open-text field
ASCS-VC/VCP MM Supp	Q56_1creatinine.39.Entercreatinineattimeofevaluation	Enter creatinine at time of evaluation (mg/dL)	Open-text field
ASCS-VC/VCP MM Supp	Q58SPECIFIED_1LVEF.LVEFwasassessedatSpecifyQuestion40.LeftVentri	Left Ventricular Ejection Fraction (LVEF) assessment at time of evaluation (%)	Open-text field
ASCS-VC/VCP MM Supp	Q55_1yesAV6digit.AVAreasmallestincm2Question41.Aorticvalvefindin	AV Area (smallest) in cm2	Open-text field
ASCS-VC/VCP MM Supp	Q55_2yesAV6digit.AVMeanGradienthighestinmmHgQuestion41.Aorticval	AV Mean Gradient (highest) in mmHg	Open-text field
ASCS-VC/VCP MM Supp	Q21_1reason.PatientpreferenceQuestion42.Reasonformedicalmanageme	Reason for medical management as this patient's treatment strategy (Check all that apply): Patient preference	q Patient preference
ASCS-VC/VCP MM Supp	Q21_2reason.Futilityestimatedlifeexpectancylt12monthsduetononcar	Reason for medical management as this patient's treatment strategy (Check all that apply): Futility	q Futility (estimated life expectancy <12 months due to noncardiac condition)
ASCS-VC/VCP MM Supp	Q21_3reason.AcuteMIwithinpast30daysQuestion42.Reasonformedicalma	Reason for medical management as this patient's treatment strategy (Check all that apply): Acute MI within past 30 days	q Acute MI within past 30 days
ASCS-VC/VCP MM Supp	Q21_4reason.ContraindicationtoanticoagulationQuestion42.Reasonfo	Reason for medical management as this patient's treatment strategy (Check all that apply): Contraindication to anticoagulation	q Contraindication to anticoagulation
ASCS-VC/VCP MM Supp	Q21_5reason.Inoperablepatientwithanatomicinfeasibilityofaortican	Reason for medical management as this patient's treatment strategy (Check all that apply): Inoperable patiet with anaatomic infeasibility of aortic annulus for TAVR (i.e. annulus too large or too small)	q Inoperabe patient with anatomic infeasibility of aortic annulus for TAVR (i.e. annulus too large or too small)
ASCS-VC/VCP MM Supp	Q21_6reason.InoperablepatientwithlackofinadequateaccessTFTAorTAo	Reason for medical management as this patient's treatment strategy (Check all that apply): Inoperable patient with lack of inadequate access (TF, TA or TAo) for TAVR	q Inoperabe patient with lack of adequate access (TF, TA or Tao) for TAVR
ASCS-VC/VCP MM Supp	Q21_7reason.OtherpleasedescribeQuestion42.Reasonformedicalmanage	Reason for medical management as this patient's treatment strategy (Check all that apply): Other	q Other, please describe
ASCS-VC/VCP MM Supp	Q21SPECIFIED_7reason.OtherpleasedescribeSpecifyQuestion42.Reason	Other Reason: Please describe:	Open-text field
ASCS-VC/VCP TAVR/SAVR Supp	Q2PriorCABG.PriorCABG	Prior CABG	q No q Yes
ASCS-VC/VCP TAVR/SAVR Supp	Q3PriorPCI.PriorPCI	Prior PCI:	q No q Yes
ASCS-VC/VCP TAVR/SAVR Supp	Q4PriorAorticValveProcedure.PriorAorticValveProcedure	Prior Aortic Valve Procedure:	q No q Yes
ASCS-VC/VCP TAVR/SAVR Supp	Q5PriorStroke.PriorStroke	Prior Stroke:	q No q Yes
ASCS-VC/VCP TAVR/SAVR Supp	Q6PriorMI.PriorMI	Prior MI	q No q Yes
ASCS-VC/VCP TAVR/SAVR Supp	Q7PAD.PeripheralArterialDisease	Peripheral Artery Disease	q No q Yes
ASCS-VC/VCP TAVR/SAVR Supp	Q8Diabetes.DiabetesMellitus	Diabetes Mellitus	q No q Yes
ASCS-VC/VCP TAVR/SAVR Supp	Q9Dialysis.CurrentlyonDialysis	Currently on Dialysis	q No q Yes
ASCS-VC/VCP TAVR/SAVR Supp	Q10Lung.ChronicLungDisease	Chronic Lung Disease	q None  Mild  Moderate  Severe
ASCS-VC/VCP TAVR/SAVR Supp	Q11HomeOxygen.HomeOxygen	Home Oxygen	q No q Yes
ASCS-VC/VCP TAVR/SAVR Supp	Q13NYHA.NYHAClasswithintwoweeksChoosehigheststatusduringthe2week	NYHA Class within two weeks (Choose highest status during the 2 weeks prior to surgical AVR or TAVR)	 I  II  III  IV
ASCS-VC/VCP TAVR/SAVR Supp	Q14_1STSScore	STS Score (calculated risk of mortality, %	Open-text field
ASCS-VC/VCP TAVR/SAVR Supp	Q17_1Creatinine	Pre-procedure creatinine (mg/dL)	Open-text field
ASCS-VC/VCP TAVR/SAVR Supp	Q19_1AVArea.IfYesAorticValveArea	Aortic Valve Area, smallest (cm2)	Open-text field
ASCS-VC/VCP TAVR/SAVR Supp	Q20_1AVGradient.IfYesAorticValveMeanGradient	Aortic Valve Mean Gradient, highest (mmHg)	Open-text field
ASCS-VC/VCP TAVR/SAVR Supp	Q24SPECIFIED_1LVEF.LVEFwasassessedatSpecifyQuestionLeftVentricul	Left Ventricular Ejection Fraction (LVEF) Assessment (%)	Open-text field
ANALYSIS	TREAT_GRP	Analysis Code	1 = Medical Managed 2 =TAVR/SAVR
